# Supplementary material for: Queuine links translational control in eukaryotes to a micronutrient from bacteria
Source: Nucleic Acids Res. 2019 Feb 1;47(7):3711–27. doi: 10.1093/nar/gkz063 (PMC6468285; doi:10.1093/nar/gkz063)
Supplement: Supplementary Data [file gkz063_supplemental_files.zip]

Archive with 3 entries (2 files):
- gkz063/
- gkz063/Suppl_Info_230119.pdf
- gkz063/Suppl_Tables_S6_S10.xlsx
