# Supplementary material for: Queuine links translational control in eukaryotes to a micronutrient from bacteria
Source: Nucleic Acids Res. 2019 Feb 1;47(7):3711–27. doi: 10.1093/nar/gkz063 (PMC6468285; doi:10.1093/nar/gkz063)
Supplement: Supplementary Data [file gkz063_supplemental_files.zip › gkz063/Suppl_Tables_S6_S10.xlsx]

## Sheet: S6 Table
log2FC(pmt1∆+Q/pmt1), p<0.05
gene	pvalue	padj	8_log2TE	8Q_log2TE	results.full.log2FC_TE_final	common	alternative	function
SPAC13F5.04c	0.00155511	0.999847	2.44662	3.58208	1.13313	vta1	new6,SPAC13F5.08,vts1	Vps20 associated protein Vta1 (predicted)
SPAC56F8.12	0.0416265	0.999847	-2.83708	-1.86583	0.971053	NA	NA	conserved fungal protein
SPBC1271.09	0.00457568	0.999847	-0.364691	0.497154	0.861934	tgp1	NA	glycerophosphodiester transmembrane transporter (predicted)
SPAC26A3.03c	0.0238154	0.999847	-5.85315	-5.11936	0.734056	rmi1	NA	RecQ mediated genome instability protein Rmi1 (predicted)
SPBC3H7.18	0.0159833	0.999847	-0.90888	-0.246438	0.662085	tam8	NA	Schizosaccharomyces specific protein Tam8
SPBC660.06	0.0251273	0.999847	0.297725	0.917879	0.619908	NA	NA	WW domain containing conserved fungal protein
SPBC800.04c	0.00932307	0.999847	0.440566	1.05165	0.61109	rpl4301	rpl37a-1,rpl43,rpl43-1	60S ribosomal protein L37a (predicted)
SPBC23E6.08	0.0458233	0.999847	-2.94606	-2.38371	0.562903	sat1	NA	Golgi membrane exchange factor subunit Sat1 (predicted)
SPAPB17E12.14c	0.00450212	0.999847	-3.13915	-2.58147	0.556944	NA	NA	6-phosphofructo-2-kinase/fructose-2,6-bisphosphate 2-phosphatase (predicted)
SPAC664.04c	0.0219057	0.999847	-0.932037	-0.386843	0.545148	rps1602	rps16,rps16-2	40S ribosomal protein S16 (predicted)
SPCC613.11c	0.0462704	0.999847	0.376209	0.911977	0.536053	meu23	B13958-2	mug2/mug135/meu2 family
SPBC3H7.06c	0.0488841	0.999847	-1.91818	-1.38378	0.5345	pof9	NA	F-box protein Pof9
SPAPB17E12.13	0.02484	0.999847	-0.352928	0.181345	0.534191	rpl1802	rpl18-2	60S ribosomal protein L18 (predicted)
SPBC19G7.04	0.0167979	0.999847	-2.70953	-2.17743	0.531941	NA	NA	DNA-binding metalloprotease involved in DNA-protein crosslink removal (predicted)
SPCC1672.03c	0.0146777	0.999847	-0.0273404	0.503688	0.530604	gud1	NA	guanine deaminase Gud1 (predicted)
SPAC8C9.08	0.0140445	0.999847	-0.940888	-0.415908	0.524902	rps5	NA	40S ribosomal protein S5 (predicted)
SPAC1F7.13c	0.0366735	0.999847	-0.10649	0.415248	0.521864	rpl801	rpk5,rpk5a,rpl18,rpl2-1,rpl8-1,SPAC21E11.02c	60S ribosomal protein L8 (predicted)
SPCC1235.14	0.0368471	0.999847	0.892967	1.40817	0.515165	ght5	NA	hexose transmembrane transporter Ght5
SPAC1B1.01	0.010562	0.999847	0.303744	0.818279	0.513545	deb1	rdp1	transcription factor Deb1/Rdp1
SPBC16G5.14c	0.0299196	0.999847	-0.579444	-0.0728154	0.50674	rps3	NA	40S ribosomal protein S3 (predicted)
SPCC576.08c	0.0490925	0.999847	-0.238864	0.26494	0.503587	rps2	NA	40S ribosomal protein S2 (predicted)
SPBC18H10.14	0.02951	0.999847	-0.751192	-0.260359	0.490683	rps1601	rps16-1	40S ribosomal protein S16 (predicted)
SPBC83.02c	0.0397372	0.999847	-0.44054	0.049754	0.490185	rpl4302	rpl37a-2,rpl43,rpl43-2	60S ribosomal protein L37a (predicted)
SPCC548.07c	0.0444458	0.999847	2.35069	2.83394	0.482448	ght1	NA	hexose transmembrane transporter Ght1
SPBP22H7.08	0.0320858	0.999847	-1.18626	-0.710068	0.475867	rps1002	pi023,rps10-2,rps10B,SPACTOKYO_453.11	40S ribosomal protein S10 (predicted)
SPBC839.04	0.0451044	0.999847	0.656266	1.13056	0.474295	rpl803	rpk5-b,rpkD4,rpl8-3,SPBC24E9.04	60S ribosomal protein L8 (predicted)
SPCC191.02c	0.028136	0.999847	2.30685	2.77947	0.472599	acs1	SPCC417.14c	acetyl-CoA ligase (predicted)
SPCC736.14	0.0245583	0.999847	-1.40861	-0.93711	0.471343	dis1	NA	TOG/XMAP14 microtubule-associated protein Dis1
SPAC1002.12c	0.00676167	0.999847	0.870551	1.33911	0.467955	NA	NA	succinate-semialdehyde dehydrogenase
SPAC4F8.01	0.0337627	0.999847	-0.725536	-0.261999	0.462022	did4	SPAC644.03c,vps2	ESCRT III complex subunit Did4
SPAC1399.03	0.0149116	0.999847	0.37395	0.83211	0.457623	fur4	NA	uracil permease
SPBC776.11	0.0397177	0.999847	0.304818	0.760064	0.455044	rpl2801	rpl28-1	60S ribosomal protein L27/L28
SPAPB1A10.13	0.0419574	0.999847	0.116391	0.561289	0.445026	NA	NA	Schizosaccharomyces specific protein
SPBC18H10.13	0.0238465	0.999847	-0.353303	0.0914307	0.444702	rps1402	rps14-2	40S ribosomal protein S14 (predicted)
SPAC23A1.11	0.0389059	0.999847	-0.678285	-0.2348	0.443198	rpl1602	rpl13a-2,rpl16-2	60S ribosomal protein L13/L16 (predicted)
SPAC23C11.02c	0.0189659	0.999847	-0.128441	0.312675	0.440983	rps23	NA	40S ribosomal protein S23 (predicted)
SPAPB1E7.09	0.0205563	0.999847	0.279645	0.716324	0.436445	ogm2	oma2	protein O-mannosyltransferase Ogm2
SPBC3E7.13c	0.0479794	0.999847	0.308527	0.742085	0.433744	syf2	NA	splicing factor Syf2
SPAC19A8.13	0.045883	0.999847	-0.784433	-0.353885	0.430684	usp101	snp1	U1 snRNP-associated protein Usp101
SPAC607.08c	0.0474556	0.999847	-0.292763	0.139069	0.430374	NA	NA	DUF726 family protein
SPAC1071.10c	0.0205634	0.999847	1.05639	1.48599	0.429639	pma1	NA	P-type proton ATPase, P3-type Pma1
SPBC16A3.08c	0.0344226	0.999847	-0.721092	-0.299825	0.4212	oga1	NA	Stm1 homolog Oga1
SPBC14C8.04	0.0219702	0.999847	-1.19704	-0.776889	0.419618	ilv6	NA	acetolactate synthase regulatory unit Ilv6 (predicted)
SPBC1A4.02c	0.0312754	0.999847	0.746727	1.16009	0.41341	leu1	SPBC1E8.07c	3-isopropylmalate dehydrogenase Leu1
SPBC839.13c	0.0369754	0.999847	0.208242	0.621507	0.413018	rpl1601	rpl13a-1,rpl16-1,SPBC24E9.13c	60S ribosomal protein L13/L16 (predicted)
SPAC1556.02c	0.0103715	0.999847	0.488459	0.901359	0.412809	sdh1	NA	succinate dehydrogenase Sdh1 (predicted)
SPCC970.05	0.0372992	0.999847	-0.484377	-0.0779845	0.406183	rpl3601	rpl36-1	60S ribosomal protein L36
SPAC13G6.07c	0.047359	0.999847	-1.96488	-1.5593	0.405406	rps601	p27,rps6-1	40S ribosomal protein S6
SPAC29B12.04	0.034768	0.999847	0.618538	1.02248	0.403748	snz1	NA	pyridoxine biosynthesis protein
SPAPJ698.02c	0.048116	0.999847	-0.172788	0.230022	0.402593	rps002	rps0,rps0-2,rpsa-2	40S ribosomal protein S0B
SPAC1565.08	0.0373885	0.999847	1.14176	1.54217	0.400405	cdc48	dsc6,SPAC6F12.01	AAA family ATPase involved in ubiquitin-mediated protein degradation Cdc48
SPCC188.11	0.0382756	0.999847	-0.299581	0.10079	0.399277	prp45	cwf13,snw1,SPCC584.08	splicing factor Prp45
SPBC83.13	0.0254264	0.999847	-0.592343	-0.212766	0.379473	NA	NA	mitochondrial tricarboxylic acid transmembrane transporter (predicted)
SPBC3E7.16c	0.0216417	0.999847	0.736467	1.11607	0.379364	leu3	SPBC4F6.03c	2-isopropylmalate synthase Leu3
SPCC1442.16c	0.0222734	0.999847	0.677657	1.05758	0.379152	zta1	SPCC285.01c	NADPH quinone oxidoreductase/ARE-binding protein (predicted)
SPAC1002.09c	0.0210206	0.999847	0.115811	0.49378	0.377898	dld1	dldh	dihydrolipoamide dehydrogenase Dld1
SPBC354.12	0.0280883	0.999847	1.73169	2.1075	0.375735	gpd3	SPNCRNA.314,SPNG1235	glyceraldehyde 3-phosphate dehydrogenase Gpd3
SPAC824.07	0.032635	0.999847	0.703334	1.07289	0.368772	glo2	NA	glyoxalase II
SPCC4B3.03c	0.0465129	0.999847	-2.13107	-1.76634	0.363709	mam301	mam3	CBS domain protein implicated in magnesium homeostasis (predicted)
SPAC1F7.12	0.0431256	0.999847	-0.00560457	0.340939	0.346532	yak3	SPAC21E11.01,yakC	aldose reductase ARK13 family YakC
SPCC24B10.21	0.038708	0.999847	1.28429	1.62603	0.341865	tpi1	tpi	triosephosphate isomerase
SPAC17D4.01	0.0172807	0.999847	-3.08628	-2.75903	0.327031	pex7	SPAC1834.12,SPAP17D4.01	peroxin-7 (predicted)
SPAC24C9.06c	0.0393319	0.999847	0.013771	0.330301	0.316475	aco1	NA	aconitate hydratase Aco1 (predicted)
SPAC732.01	0.0432152	0.999847	0.386841	0.691628	0.3043	vma11	NA	V-type ATPase V0 proteolipid subunit (predicted)
SPBC1718.07c	0.0399193	0.999847	0.248692	-0.0652335	-0.313915	zfs1	moc4	CCCH tandem zinc finger protein, human Tristetraprolin homolog Zfs1, involved in mRNA catabolism
SPAC4F8.13c	0.0449766	0.999847	0.54248	0.217932	-0.324643	rng2	NA	IQGAP
SPAC4D7.01c	0.047735	0.999847	0.817857	0.489475	-0.328878	sec71	sec7a,SPAP8A3.15c	Sec7 domain protein, ARF GEF (predicted)
SPBC1604.14c	0.0405118	0.999847	1.05621	0.727155	-0.329647	shk1	orb2,pak1	PAK-related kinase Shk1
SPBC215.06c	0.04001	0.999847	0.547258	0.198909	-0.349192	NA	NA	human LYAR homolog
SPAC22A12.01c	0.0403079	0.999847	0.69352	0.338747	-0.354862	pso2	snm1,SPAC56F8.17c	DNA 5' exonuclease (predicted)
SPAC31A2.04c	0.0193765	0.999847	1.06129	0.704316	-0.357554	pre1	NA	20S proteasome complex subunit beta 4 Pre1 (predicted)
SPAC29B12.06c	0.0383522	0.999847	0.575155	0.200271	-0.374869	rcd1	NA	CCR4-NOT complex RNA-binding protein subunit Rcd1
SPBC887.18c	0.0438674	0.999847	0.761944	0.383051	-0.380317	hfi1	ada1	SAGA complex subunit Hfi1/Ada1
SPAC19E9.01c	0.0214278	0.999847	-0.0348036	-0.439845	-0.405277	nup40	NA	nucleoporin Nup40
SPBP8B7.08c	0.0343658	0.999847	0.93319	0.52668	-0.407652	ppm1	NA	leucine carboxyl methyltransferase, involved in regulation of autophagy Ppm1 (predicted)
SPCC830.08c	0.0206476	0.999847	-0.405424	-0.813111	-0.407709	yop1	NA	ER membrane protein DP1/Yop1
SPAC22E12.14c	0.0456421	0.999847	0.986064	0.579278	-0.407741	sck2	NA	serine/threonine protein kinase Sck2
SPAC4F8.03	0.0379237	0.999847	-0.284173	-0.698653	-0.414746	sdo1	SPAC644.01c	SBDS family ribosome assembly protein Sdo1 (predicted)
SPAC1527.03	0.0354496	0.999847	-0.558869	-0.975875	-0.417104	NA	NA	RNA-binding protein (predicted)
SPBC713.11c	0.0372422	0.999847	-0.657379	-1.09217	-0.43538	pmp3	NA	plasma membrane proteolipid Pmp3
SPAP27G11.13c	0.00305795	0.999847	0.919536	0.483961	-0.435552	nop10	NA	snoRNP pseudouridylase box H/ACA snoRNP complex protein (predicted)
SPAC17H9.20	0.025296	0.999847	-0.225953	-0.664629	-0.438747	psc3	SPAC607.01	mitotic cohesin complex, non-SMC subunit Psc3
SPCC16A11.05c	0.0366086	0.999847	0.656413	0.217203	-0.440412	dim1	NA	U4/U6 x U5 tri-snRNP complex subunit Dim1
SPBC725.07	0.00626074	0.999847	0.858316	0.41249	-0.445929	pex5	NA	peroxisomal targeting signal receptor Pex5
SPBC713.08	0.0474455	0.999847	-1.16358	-1.61123	-0.447483	tom13	mim1	mitochondrial TOM complex assembly protein Tom13 (predicted)
SPAC3C7.06c	0.0424514	0.999847	0.320957	-0.131891	-0.453301	pit1	NA	serine/threonine protein kinase, meiotic Pit1
SPBC3B9.18c	0.0278691	0.999847	0.183059	-0.271098	-0.455222	vma7	NA	V-type ATPase V1 subunit F (predicted)
SPBC18H10.17c	0.0301993	0.999847	0.117422	-0.340196	-0.457843	NA	NA	mitochondrial recombinase Mhr1 (predicted)
SPCC330.20	0.0343251	0.999847	1.59307	1.13516	-0.457918	tam14	NA	stress associated Endoplasmic Reticulum protein Tam14
SPAC1002.10c	0.0477575	0.999847	-0.228383	-0.687821	-0.459443	sgt1	NA	SGT1 family transcriptional regulator Sgt1
SPAC23H3.13c	0.0256981	0.999847	0.217433	-0.247433	-0.465732	gpa2	git8	heterotrimeric G protein alpha-2 subunit Gpa2
SPBC23G7.07c	0.0168873	0.999847	-0.453387	-0.921222	-0.46917	cms1	NA	U3-containing 90S preribosome complex subunit Cms1 (predicted)
SPBC1734.09	0.0344638	0.999847	-0.626439	-1.09546	-0.469421	yea4	NA	NST UDP-N-acetylglucosamine transmembrane transporter (predicted)
SPCC1393.13	0.0117651	0.999847	2.65538	2.18532	-0.470608	NA	prl64,SPNCRNA.64	protein L-glutamate O-methyltransferase, implicated in DNA damage response
SPAC27E2.07	0.0163443	0.999847	1.16545	0.692372	-0.473077	pvg2	mug53	galactose residue biosynthesis protein Pvg2
SPCC1183.09c	0.0231701	0.999847	-0.474311	-0.949769	-0.477355	pmp31	mug75	plasma membrane proteolipid Pmp31
SPCC622.10c	0.025114	0.999847	-1.91226	-2.3898	-0.47951	sec5	NA	exocyst complex subunit Sec5 (predicted)
SPBC1A4.04	0.0330881	0.999847	-0.00685744	-0.487596	-0.480801	NA	NA	Schizosaccharomyces specific protein
SPCC1450.06c	0.043705	0.999847	1.03076	0.548231	-0.482889	grx3	NA	monothiol glutaredoxin Grx3
SPAC23H4.18c	0.0161497	0.999847	1.34572	0.860233	-0.486871	rbx1	pip1	SCF complex and CLRC ubiquitin ligase ligase E3 subunit Rbx1
SPAC1952.12c	0.0461928	0.999847	0.49297	0.00375883	-0.489687	csn71	csn7,csn7a	COP9/signalosome complex subunit 7a (predicted)
SPBC1677.02	0.0385462	0.999847	-0.878561	-1.37086	-0.49435	dpm3	NA	dolichol-phosphate mannosyltransferase subunit 3
SPBC6B1.12c	0.0443073	0.999847	0.251882	-0.243549	-0.495738	sus1	NA	SAGA complex subunit Sus1
SPBC119.18	0.0155654	0.999847	-0.434097	-0.947941	-0.515746	mdm35	NA	mitochondrial distribution and morphology protein Mdm35 (predicted)
SPAC13G6.04	0.0107933	0.999847	1.20676	0.678174	-0.529181	tim8	NA	TIM22 inner membrane protein import complex subunit Tim8 (predicted)
SPAC15A10.07	0.0353776	0.999847	-0.0109363	-0.543284	-0.532818	NA	NA	Schizosaccharomyces specific protein
SPAC6F6.06c	0.0174514	0.999847	-1.42505	-1.95927	-0.534546	rax2	NA	cell polarity factor Rax2
SPAC22F3.15	0.0271931	0.999847	0.995196	0.441087	-0.554356	NA	NA	GatB/YqeY domain protein
SPBC31F10.15c	0.0190223	0.999847	-1.21739	-1.78655	-0.569182	atp15	NA	F0-ATPase epsilon subunit (predicted)
SPAC1486.07c	0.0167242	0.999847	-0.382431	-0.995942	-0.614179	mrpl19	mrp19	mitochondrial ribosomal protein subunit L19 (predicted)
SPAC18G6.09c	0.0126032	0.999847	3.01189	2.39656	-0.615934	edc1	dbs1	Dcp2-Dcp1 mRNA-decapping complex subunit Edc1
SPBC21B10.02	0.00578843	0.999847	-0.0542217	-0.67535	-0.621678	NA	NA	conserved fungal protein
SPCC1020.12c	0.0453886	0.999847	-0.188496	-0.814929	-0.626729	xap5	SPCC14G10.06	xap-5-like protein
SPBC17G9.13c	0.024562	0.999847	1.02159	0.360241	-0.665933	NA	NA	conserved fungal mitochondrial protein
SPBC14C8.19	0.0304958	0.999847	-0.599186	-1.26731	-0.668212	tam10	NA	small acidic protein (SMAP) domain containing protein
SPAC11E3.08c	0.03852	0.999847	-0.917321	-1.58841	-0.671916	nse6	NA	Smc5-6 complex non-SMC subunit Nse6
SPAC25B8.07c	0.0214335	0.999847	-0.217694	-0.905384	-0.688232	rcf1	NA	cytochrome c oxidase assembly protein Rcf1
SPAC2G11.05c	0.0284691	0.999847	-0.121219	-0.826868	-0.706527	rim20	NA	BRO1 domain protein Rim20 (predicted)
SPBC4F6.08c	0.0131784	0.999847	-0.73868	-1.51332	-0.775656	mrpl39	NA	mitochondrial ribosomal protein subunit L39 (predicted)
SPBC19C7.04c	0.00345815	0.999847	2.85967	2.06619	-0.793935	NA	NA	conserved fungal protein
SPAC6B12.18	0.00389691	0.999847	1.48865	0.689703	-0.80146	gon7	prl55,SPNCRNA.55	EKC/KEOPS complex subunit Gon7 (predicted)
SPBC1703.09	0.0451331	0.999847	-0.711733	-1.58705	-0.8776	NA	NA	Schizosaccharomyces specific protein
SPMIT.05	0.0190112	0.999847	3.01114	1.19951	-1.85303	cob1	cob,cytb	cytochrome b, Cob1 (predicted)
SPMIT.11	0.000732824	0.999847	2.59567	-0.395511	-3.01654	cox2	NA	cytochrome c oxidase 2 (predicted)

## Sheet: S7 Table
log2FC(wt+Q/ pmt1), padj < 0.1
gene	pvalue	padj	8_log2TE	1Q_log2TE	results.full.log2FC_TE_final	common	alternative	function
SPBC19C2.02	0	0	-7.92272	-0.471988	6.44798	pmt1	NA	tRNA methyltransferase Pmt1
SPAC1B3.21	0.00241998	0.0661782	2.11071	3.7545	1.63823	coa3	tam3	cytochrome c oxidase assembly factor 3, Coa3 (predicted)
SPCC1840.10	0.00310021	0.0748387	2.77403	4.27952	1.50366	lsm8	NA	U6 snRNP-associated protein Lsm8 (predicted)
SPCC1902.02	0.00133462	0.0488437	1.83659	3.20162	1.36406	mug72	SPCC663.16c	oxidoreductase (predicted)
SPCC24B10.20	0.00198147	0.058508	1.55553	2.86121	1.30087	NA	NA	short chain dehydrogenase (predicted)
SPAPYUG7.04c	0.000496777	0.0281293	3.28426	4.50735	1.22288	rpb9	NA	DNA-directed RNA polymerase II complex subunit Rpb9
SPBC21C3.16c	0.00104431	0.0429596	2.42532	3.60573	1.17933	spt4	NA	DSIF transcription elongation factor complex subunit Spt4
SPBC1604.20c	0.00310986	0.0748387	0.805735	1.82144	1.01248	tea2	klp4	kinesin family plus-end microtubule motor Tea2
SPCC63.05	0.00150988	0.0501176	2.05211	3.03949	0.9857	tap42	NA	TAP42 family protein involved in TOR signalling Tap42 (predicted)
SPAPJ695.02	0.00423211	0.090129	-1.36088	-0.408538	0.948123	NA	NA	Schizosaccharomyces pombe specific protein
SPAC25H1.03	0.0046175	0.0971018	-0.430461	0.428538	0.85846	atg101	mug66	autophagy associated protein Atg101
SPAC3F10.06c	0.00374285	0.084179	1.56869	2.4043	0.833344	rit1	NA	initiator methionine tRNA 2'-O-ribosyl phosphate transferase (predicted)
SPBC16G5.15c	0.00404934	0.0873968	-0.174852	0.507189	0.681062	fkh2	NA	forkhead transcription factor Fkh2
SPBC12D12.01	0.00277259	0.0702341	-1.16327	-0.644006	0.519355	sad1	SPBC16H5.01c	spindle pole body SUN domain protein Sad1
SPAC22A12.10	0.00159093	0.0517374	0.583751	0.0727397	-0.511428	ept1	cpt1	diacylglycerol cholinephosphotransferase/ diacylglycerol ethanolaminesphotransferase Ept1 (predicted)
SPCC777.12c	0.00148935	0.0501176	0.730058	0.179978	-0.551091	NA	NA	thioredoxin family protein
SPBC1271.10c	0.0023179	0.0641152	-0.153146	-0.711992	-0.559732	NA	NA	transmembrane transporter (predicted)
SPAC6F12.13c	0.000805065	0.0376192	2.00722	1.43905	-0.5683	fps1	NA	geranyltranstransferase Fps1
SPBC16C6.12c	0.00182559	0.0566874	0.222048	-0.356215	-0.579302	las1	NA	Las1 pre-rRNA processing protein
SPBC16G5.18	0.00187266	0.0570082	0.0184657	-0.560211	-0.579795	erg24	NA	C-14 sterol reductase Erg24 (predicted)
SPBP4H10.20	0.0027877	0.0702471	0.756394	0.164854	-0.592773	nhm1	DcpS	m7G(5')pppN diphosphatase Nhm1
SPBC19C2.15c	0.00265989	0.0691755	0.83578	0.242273	-0.594454	phs1	SPBC2F12.16	3-hydroxyacyl-CoA dehydratase involved in very long-chain fatty acid elongation Phs1 (predicted)
SPAC17G6.11c	0.00203642	0.0594019	0.937143	0.341785	-0.595618	NA	NA	possible membrane linking protein involved in beta-glucan biosynthesis (predicted)
SPAC24B11.07c	0.00382969	0.0849414	1.66367	1.06256	-0.601829	NA	NA	oxidoreductase (predicted)
SPCC1739.10	0.000152357	0.0135795	-0.00503297	-0.609807	-0.6054	mug33	NA	Tea1-interacting protein involved in exocytosis
SPCC1827.05c	0.00392134	0.0854	0.376316	-0.242852	-0.619929	NA	NA	nucleolar RNA-binding protein NIFK (predicted)
SPAC637.10c	0.00364472	0.0832867	0.62418	-0.00669357	-0.631953	rpn10	pus1	19S proteasome regulatory subunit Rpn10
SPAC6F6.01	0.00167001	0.0528798	-0.105697	-0.78293	-0.679248	cch1	NA	calcium ion channel Cch1
SPBC32H8.03	0.00370057	0.0836189	0.588692	-0.0982716	-0.688255	bem46	SPACTOKYO_453.15c	esterase/lipase (predicted)
SPCC622.10c	0.000584503	0.031401	-1.90262	-2.59746	-0.696784	sec5	NA	exocyst complex subunit Sec5 (predicted)
SPAC12B10.02c	0.00320654	0.0760249	1.55845	0.857779	-0.701038	NA	NA	endoplasmic reticulum resident protein required for packaging into COPII vesicles (predicted)
SPCC1223.08c	0.000976782	0.0412905	2.23648	1.52546	-0.711188	dfr1	NA	dihydrofolate reductase/ serine hydrolase family fusion protein Dfr1
SPBC31F10.12	0.00381245	0.0849414	-0.440619	-1.17944	-0.740923	tma20	NA	RNA-binding protein Tma20 (predicted)
SPCC24B10.05	0.00365125	0.0832867	0.986822	0.223871	-0.763912	tim9	NA	Tim9-Tim10 complex subunit Tim9 (predicted)
SPCP1E11.11	0.00379461	0.0849414	-0.510617	-1.30627	-0.796175	puf6	NA	pumilio family RNA-binding protein Puf6 (predicted)
SPCC737.08	0.00199513	0.0585522	-0.17391	-0.971445	-0.798322	mdn1	NA	midasin, Mdn1
SPAC23D3.03c	0.00421824	0.090129	-0.338272	-1.13628	-0.799065	NA	NA	GTPase activating protein (predicted)
SPAC22A12.14c	0.00316373	0.0755841	0.00035685	-0.813182	-0.815571	NA	NA	BSD domain protein, unknown biological role
SPBC83.11	0.000419841	0.0243457	-0.295326	-1.11369	-0.818796	pet2	NA	phosphoenolpyruvate transmembrane transporter Pet2
SPAPB8E5.03	0.00331906	0.0771722	0.149067	-0.670173	-0.819431	mae1	NA	malic acid transport protein Mae1
SPBC19G7.05c	1.66204e-05	0.00444411	0.888238	0.0675416	-0.821047	bgs1	cps1,drc1,swl1	primary septum and spore wall linear 1,3-beta-glucan synthase catalytic subunit Bgs1
SPAC6B12.04c	0.00181909	0.0566874	0.142268	-0.68826	-0.832042	NA	NA	2-aminoadipate transaminase (predicted)
SPAC19A8.06	0.00222881	0.0630414	0.132544	-0.706993	-0.84224	NA	NA	short chain dehydrogenase (predicted)
SPAC3C7.06c	0.000259687	0.0186548	0.329795	-0.511772	-0.844696	pit1	NA	serine/threonine protein kinase, meiotic Pit1
SPAC2F7.15	0.00139363	0.0496855	0.811197	-0.03983	-0.852353	rsm24	NA	mitochondrial ribosomal protein subunit S24 (predicted)
SPAC11E3.13c	0.00223281	0.0630414	2.23244	1.37092	-0.862028	gas5	NA	cell wall protein Gas5, 1,3-beta-glucanosyltransferase (predicted)
SPAC9E9.12c	0.00261039	0.069032	-1.24435	-2.10713	-0.864916	ybt1	abc1	ABC transmembrane transporter Ybt1
SPAC521.05	0.00309846	0.0748387	-0.110819	-0.985751	-0.875267	rps802	rps8-2	40S ribosomal protein S8 (predicted)
SPBC21C3.12c	0.00260182	0.069032	1.46744	0.591623	-0.877335	NA	NA	DUF953 thioredoxin family protein
SPAC23C11.03	0.00331139	0.0771722	0.562417	-0.324375	-0.887145	mpp1	NA	U3 snoRNP-associated protein Mpp1 (predicted)
SPCC1393.13	6.5042e-05	0.00823808	2.66642	1.77677	-0.890014	NA	prl64,SPNCRNA.64	protein L-glutamate O-methyltransferase, implicated in DNA damage response
SPAC3G6.06c	0.00462005	0.0971018	0.10819	-0.784365	-0.894681	rad2	fen1	FEN-1 endonuclease Rad2
SPAC26F1.12c	0.000685538	0.0341801	0.902637	0.00895186	-0.89489	hgh1	NA	conserved eukaryotic protein, human HGH1 ortholog
SPCC1183.11	0.0018914	0.0570082	0.956725	0.0600418	-0.897523	msy1	SPCC31H12.01	MS calcium ion channel protein Msy1
SPAC4C5.01	0.00270206	0.0691755	0.610791	-0.284962	-0.897837	NA	NA	pseudouridine-5'-phosphatase (predicted)
SPAC15E1.08	0.00267981	0.0691755	-0.17294	-1.08067	-0.909787	naa10	ard1	NatA N-acetyltransferase complex catalytic subunit Naa10 (predicted)
SPCC645.06c	0.00166678	0.0528798	0.513832	-0.41084	-0.926305	rgf3	lad1	RhoGEF Rgf3
SPAC23H4.06	0.00144776	0.0501176	2.12554	1.19264	-0.932681	gln1	NA	glutamate-ammonia ligase Gln1
SPBC119.02	0.00283074	0.0706149	1.24552	0.310124	-0.935677	ubc4	ubcP1	ubiquitin conjugating enzyme E2 Ubc4/UbcP1
SPAC18G6.09c	0.000576835	0.031401	3.02347	2.07167	-0.952225	edc1	dbs1	Dcp2-Dcp1 mRNA-decapping complex subunit Edc1
SPCC24B10.18	0.00246821	0.066794	-1.46825	-2.42088	-0.957136	NA	NA	human Leydig cell tumor 10 kDa protein homolog
SPAC6F12.07	0.000754277	0.0359439	1.0004	0.0278778	-0.973542	tom20	NA	mitochondrial TOM complex subunit Tom20 (predicted)
SPCC1223.07c	0.00388013	0.0852742	1.11646	0.139193	-0.977722	drs1	NA	cytoplasmic aspartate-tRNA ligase Drs1 (predicted)
SPBC29A10.13	0.00223576	0.0630414	0.147556	-0.829894	-0.978414	atp7	NA	F0-ATPase subunit D (predicted)
SPBC30D10.16	0.00134606	0.0488437	0.274129	-0.708909	-0.985205	pha2	NA	phrenate dehydratase
SPAC17C9.09c	0.00468302	0.097573	1.30034	0.311791	-0.989089	tim13	NA	TIM22 inner membrane protein import complex subunit Tim13 (predicted)
SPBC27B12.02	0.00166171	0.0528798	-0.786719	-1.77421	-0.994531	mis19	eic1,SPBC30B4.10	centromere protein Mis19/Eic1
SPAC630.05	0.00483306	0.099735	0.0732469	-0.918818	-0.996207	gyp7	NA	GTPase activating protein Gyp7 (predicted)
SPACUNK4.11c	0.00484895	0.099735	-0.129958	-1.12777	-1.00037	mpp6	NA	nuclear exosome-associated RNA binding protein Mpp6
SPCC417.07c	0.00145128	0.0501176	-1.1632	-2.18259	-1.02227	mto1	mbo1,mod20	MT organizer Mto1
SPBC29B5.03c	0.00323739	0.0763802	-0.776247	-1.80015	-1.02399	rpl26	NA	60S ribosomal protein L26 (predicted)
SPBC725.10	0.0010641	0.0430381	0.630611	-0.396628	-1.02986	NA	NA	mitochondrial transport protein, tspO homolog (predicted)
SPCC1223.09	0.0046496	0.0972979	0.647351	-0.388261	-1.04004	uro1	NA	uricase Uro1
SPAC7D4.07c	0.00386507	0.0852742	0.4176	-0.624508	-1.04234	trx1	NA	cytosolic thioredoxin Trx1
SPAC227.14	0.00189514	0.0570082	0.445842	-0.599996	-1.04789	yfh7	NA	uridine kinase Yfh7 (predicted)
SPAC23C11.01	0.000967927	0.0412905	-4.15366	-5.19925	-1.04844	NA	NA	ER membrane protein, ICE2 family
SPAC17G6.07c	0.00408722	0.0878204	-0.504803	-1.55229	-1.05062	use1	NA	SNARE Use1 (predicted)
SPBC3E7.07c	0.00124616	0.0472265	0.648522	-0.410227	-1.05998	NA	NA	DUF757 family protein
SPCC1672.02c	0.00103364	0.0428871	0.463234	-0.599746	-1.06305	sap1	NA	switch-activating protein Sap1
SPBC4F6.08c	0.0028539	0.0708033	-0.731726	-1.79035	-1.06495	mrpl39	NA	mitochondrial ribosomal protein subunit L39 (predicted)
SPAC27D7.14c	0.00114397	0.0455036	-0.420351	-1.48682	-1.06793	tpr1	ctr9,SPAC637.02c	RNA polymerase II associated Paf1 complex subunit Tpr1
SPAC9G1.03c	0.00184656	0.056971	0.497182	-0.572814	-1.07024	rpl3001	rpl30,rpl30-1	60S ribosomal protein L30 (predicted)
SPBC4F6.07c	0.00283164	0.0706149	-0.268056	-1.34779	-1.0809	mak5	NA	ATP-dependent RNA helicase Mak5 (predicted)
SPBC19C7.04c	0.000158108	0.0136404	2.86948	1.78524	-1.08457	NA	NA	conserved fungal protein
SPBC2A9.11c	0.00270187	0.0691755	-0.286928	-1.37788	-1.09307	iss9	SPBC2D10.01c	nuclear export factor family protein, human LENG8 ortholog
SPBC3B9.18c	0.000722731	0.0347851	0.190515	-0.903787	-1.09591	vma7	NA	V-type ATPase V1 subunit F (predicted)
SPAC1782.03	0.00403235	0.0873968	-0.126008	-1.22126	-1.09804	saf3	NA	splicing associated factor Saf3
SPAC22F8.09	0.00150405	0.0501176	-0.287233	-1.38408	-1.09807	rrp16	nop53	rRNA processing protein Rrp16 (predicted)
SPBC146.05c	0.00223978	0.0630414	-0.0165709	-1.11362	-1.09881	cwf25	NA	complexed with Cdc5 protein Cwf25
SPCC1259.06	0.00269322	0.0691755	-0.134311	-1.22991	-1.10069	taf8	NA	transcription factor TFIID complex subunit 8 (predicted)
SPBC19G7.02	0.000130528	0.0123183	-1.03608	-2.1398	-1.10708	abz2	NA	4-amino-4-deoxychorismate lyase Abz2 (predicted)
SPBC776.03	0.00036677	0.0228056	0.821197	-0.288637	-1.11035	NA	NA	homoserine dehydrogenase (predicted)
SPAC5D6.02c	0.00267896	0.0691755	-1.18473	-2.29338	-1.11823	mug165	NA	Clr6 histone deacetylase complex subunit Mug165
SPBC337.06c	0.00190876	0.0570612	0.329603	-0.79034	-1.12192	cwf15	NA	complexed with Cdc5 protein Cwf15
SPBC1539.02	0.0023575	0.064838	-2.41385	-3.53238	-1.12449	NA	NA	conserved eukaryotic nuclear protein implicated in meiotic chromosome segregation
SPAC23A1.08c	0.00149588	0.0501176	0.0241232	-1.10072	-1.12454	rpl3401	rpl34,rpl34-1	60S ribosomal protein L34
SPCC1322.03	0.00249801	0.066794	0.404359	-0.719096	-1.12807	trp1322	NA	TRP-like ion calcium channel Trp1322
SPAC1D4.02c	0.000617482	0.0326587	-0.472125	-1.60076	-1.13212	grh1	NA	human GRASP protein family Golgi protein (predicted)
SPCC23B6.02c	0.00248956	0.066794	-1.11383	-2.2445	-1.13431	NA	NA	pre-ribosomal factor (predicted)
SPBC29A10.03c	0.0032939	0.0771722	-1.26796	-2.40052	-1.13609	pcf1	rlf2,SPBC365.19c	CAF assembly factor (CAF-1) complex large subunit Pcf1
SPAC27D7.02c	0.00117774	0.0459686	-0.333754	-1.47124	-1.13922	grp1	NA	GRIP domain protein Grp1 (predicted)
SPBC24C6.02	0.00135987	0.0488437	-0.921137	-2.06052	-1.14116	spb4	NA	ATP-dependent RNA helicase Spb4 (predicted)
SPBC1703.05	0.00145884	0.0501176	0.219268	-0.921751	-1.14171	rio2	NA	protein kinase, RIO family Rio2 (predicted)
SPBC19F5.05c	0.000721282	0.0347851	-0.25488	-1.40561	-1.15128	ppp1	SPBC25D12.01c	pescadillo-family BRCT domain protein Ppp1 (predicted)
SPAC15E1.02c	0.00391668	0.0854	-0.904705	-2.04945	-1.15224	NA	NA	DUF1761 family protein
SPBC25H2.05	0.00091956	0.0411739	0.862456	-0.292406	-1.15529	egd2	nac1,ucp15	nascent polypeptide-associated complex alpha subunit Egd2
SPAC1142.04	0.00131953	0.0488437	-0.832439	-1.99191	-1.16052	NA	NA	Noc complex subunit Noc2 family (predicted)
SPAC12G12.07c	0.000948832	0.0412905	0.524188	-0.637661	-1.16188	NA	NA	conserved fungal protein
SPBC1289.05c	0.0010638	0.0430381	0.936898	-0.225522	-1.16353	vma10	NA	V-type ATPase V1 domain subunit G (predicted)
SPBC365.04c	0.00160727	0.0519179	-0.168954	-1.33518	-1.16768	NA	NA	RNA-binding protein, involved in ribosome biogenesis (predicted)
SPAC1250.05	0.000557025	0.0308156	0.971806	-0.204317	-1.1763	rpl3002	rpl30,rpl30-2	60S ribosomal protein L30 (predicted)
SPBC713.07c	0.000972584	0.0412905	0.529526	-0.645788	-1.17688	NA	ppn1	vacuolar polyphosphatase (predicted)
SPBC16C6.03c	0.00368459	0.0836189	-0.523683	-1.69629	-1.17907	NA	NA	ribosome assembly protein (predicted)
SPAC13G6.04	0.00230824	0.0641152	1.21653	0.0340459	-1.18287	tim8	NA	TIM22 inner membrane protein import complex subunit Tim8 (predicted)
SPAC637.09	0.00119058	0.0459686	-1.61186	-2.79473	-1.1854	rex1	NA	3'-5'- exoribonuclease Rex1 (predicted)
SPCC576.11	0.0011723	0.0459686	0.619816	-0.579377	-1.19881	rpl15	NA	60S ribosomal protein L15 (predicted)
SPBC947.08c	0.00144999	0.0501176	0.0421262	-1.15482	-1.20014	hip4	hpc2	histone promoter control protein Hip4
SPAC10F6.10	0.00271773	0.0692086	0.710997	-0.502427	-1.21444	rio1	NA	protein kinase, RIO family Rio1 (predicted)
SPBC25B2.01	0.00135808	0.0488437	0.0219152	-1.19194	-1.21544	hbs1	SPBC2G5.08	Dom34-Hbs1 translation release factor complex subunit Hbs1 (predicted)
SPCC1827.01c	0.000978002	0.0412905	-0.167972	-1.38179	-1.21569	utp25	NA	U3 associated protein Utp25 (predicted)
SPBC365.13c	0.00438297	0.0929305	-0.372621	-1.5885	-1.21711	hba1	caf1	Ran GTPase binding protein Hba1
SPBC19C7.07c	0.000917353	0.0411739	-0.600207	-1.82465	-1.22825	sen34	NA	tRNA-splicing endonuclease catalytic subunit Sen34 (predicted)
SPBC3B9.02c	0.00317224	0.0755841	-0.335968	-1.56267	-1.22928	cwf28	NA	splicing factor Cwf28
SPAC6B12.09	0.000369589	0.0228056	0.0273792	-1.19919	-1.22936	trm10	NA	tRNA m(1)G methyltransferase Trm10
SPBC365.11	0.00129791	0.0484253	-1.20487	-2.43451	-1.23254	grp2	NA	GRIP domain protein Grp2 (predicted)
SPAC29A4.04c	0.000587178	0.031401	0.0811281	-1.15785	-1.23937	cbf5	NA	pseudouridylate synthase Cbf5 (predicted)
SPBP22H7.02c	0.000707911	0.0347671	-0.183843	-1.42719	-1.24471	mrd1	pi029,SPACTOKYO_453.05c	RNA-binding protein Mrd1 (predicted)
SPCC1672.01	4.11488e-05	0.00660165	-1.60025	-2.84498	-1.24673	NA	NA	histidinol-phosphatase(predicted)
SPBC56F2.05c	0.00155117	0.0507875	0.755363	-0.490962	-1.24925	NA	NA	transcription factor (predicted)
SPAC13G7.13c	0.00353616	0.0814332	0.0881607	-1.17782	-1.26843	msa1	SPAC6C3.01c	RNA-binding protein Msa1
SPAC4A8.15c	0.000987258	0.0413189	1.58105	0.307644	-1.2737	cdc3	NA	profilin
SPAC688.12c	0.000150824	0.0135795	-0.444734	-1.71913	-1.27655	NA	NA	Schizosaccharomyces specific protein
SPCC320.06	0.000672905	0.0341801	-1.58493	-2.86605	-1.28388	NA	NA	conserved fungal protein
SPCC1322.11	0.000471087	0.0269922	1.04815	-0.237362	-1.28525	rpl2302	rpl23-2	60S ribosomal protein L23
SPBC776.08c	0.00037736	0.0229903	0.204093	-1.08133	-1.28604	utp22	NA	small-subunit processome, UTP-C complex subunit Utp22 (predicted)
SPAC57A7.05	0.00211247	0.0612489	-2.0989	-3.37847	-1.28837	NA	NA	conserved protein
SPAC3G6.04	0.00153974	0.0507586	0.16042	-1.12987	-1.29083	rnp24	NA	RNA-binding protein Rnp24
SPBC1709.15c	0.000167272	0.0136454	-0.185543	-1.4769	-1.29267	cft2	NA	cleavage factor two Cft2/polyadenylation factor CPSF-73 (predicted)
SPCC74.04	0.000292444	0.0195046	-0.708194	-1.99836	-1.29606	NA	NA	amino acid permease (predicted)
SPAC29A4.17c	0.000858295	0.0393857	-0.492775	-1.78014	-1.29705	NA	NA	mitochondrial FUN14 family protein involved in mitophagy
SPAC4C5.02c	0.00108773	0.0436272	0.422586	-0.8784	-1.3023	ryh1	hos1,sat7	GTPase Ryh1
SPBC1D7.02c	0.000390298	0.0234813	0.618264	-0.691912	-1.31166	scr1	SPBC1D7.02	transcription factor Scr1
SPBC1703.14c	0.00128265	0.0482297	-0.978932	-2.29206	-1.31407	top1	NA	DNA topoisomerase I
SPCC1259.16	0.00230977	0.0641152	-2.48386	-3.78396	-1.31459	NA	NA	Schizosaccharomyces specific protein
SPBC19C2.05	0.000946932	0.0412905	0.311003	-1.00099	-1.31586	pat1	ran1	serine/threonine protein kinase Ran1/Pat1
SPAC3F10.08c	0.000654831	0.0338892	-0.382714	-1.69668	-1.31618	faf1	NA	rRNA processing protein Faf1 (predicted)
SPBC9B6.03	8.286e-05	0.00972696	2.27832	0.962625	-1.31618	NA	NA	zf-FYVE type zinc finger protein
SPAC2F7.11	2.264e-05	0.00518887	3.09651	1.76369	-1.33378	nrd1	msa2	RNA-binding protein Nrd1
SPBC31E1.05	0.00140481	0.0497159	-1.18686	-2.51796	-1.33473	gle1	NA	RNA export factor, cytoplasmic nucleoporin Gle1
SPAC9.13c	5.1694e-05	0.00710867	0.293545	-1.04254	-1.33753	cwf16	SPAPJ735.01c	splicing factor Cwf16
SPAC23G3.06	0.000240092	0.0180291	0.339795	-0.998232	-1.33835	nop58	NA	U3 snoRNP protein Nop58 (predicted)
SPBC12D12.08c	0.00120342	0.0459686	0.488801	-0.851404	-1.3453	ned8	nedd8,SPBC24C6.01c,ubl1	ubiquitin-like protein modifier for cullin Ned8
SPAC823.04	0.000294199	0.0195046	-0.624917	-1.97433	-1.35257	rrp36	NA	rRNA processing protein Rrp36 (predicted)
SPCP1E11.09c	0.000688858	0.0341801	0.324959	-1.02931	-1.35426	rpp103	rpp1-3	60S acidic ribosomal protein Rpp1-3
SPCC162.08c	0.00026719	0.0189115	-0.0727459	-1.42995	-1.35809	nup211	NA	nucleoporin nup211
SPBC646.10c	0.000259061	0.0186548	0.236073	-1.13072	-1.36752	nop56	NA	U3 snoRNP protein Nop56 (predicted)
SPBC1718.03	0.00188509	0.0570082	-1.24837	-2.62151	-1.37453	ker1	NA	DNA-directed RNA polymerase I complex subunit Ker1
SPBC215.06c	0.000106912	0.0114348	0.557699	-0.81805	-1.3766	NA	NA	human LYAR homolog
SPBC3B9.12	0.00119799	0.0459686	0.572429	-0.797998	-1.37718	trs23	NA	TRAPP complex subunit Trs23 (predicted)
SPBC713.09	0.000278895	0.0193853	0.701008	-0.676283	-1.37861	NA	NA	Schizosaccharomyces specific protein
SPAC27F1.06c	0.000400479	0.0237964	-0.292557	-1.67207	-1.38026	NA	NA	FKBP-type peptidyl-prolyl cis-trans isomerase (predicted)
SPBC25B2.05	0.000306496	0.0199347	-0.49366	-1.87675	-1.38461	mis3	NA	rRNA processing protein Mis3
SPAC1D4.01	0.000675148	0.0341801	-1.31709	-2.70458	-1.39286	tls1	SPAC1F3.11	splicing factor Tls1
SPCC61.03	0.000281939	0.0193853	-0.947653	-2.35098	-1.40573	NA	NA	NADHX dehydratase (predicted)
SPBC30D10.04	0.00179374	0.0564266	-0.0904663	-1.49179	-1.40627	swi3	NA	replication fork protection complex subunit Swi3
SPBC25H2.06c	0.000163354	0.0136454	-1.21293	-2.64764	-1.43587	hrf1	NA	COPII-coated vesicle component Hrf1 (predicted)
SPAC17A2.08c	0.00092391	0.0411739	-1.92092	-3.3541	-1.44057	ntr2	NA	spliceosome complex disassembly protein Ntr2 (predicted)
SPBP26C9.03c	0.000295831	0.0195046	0.759345	-0.682112	-1.44477	fet4	NA	iron/zinc ion transmembrane transporter (predicted)
SPBP8B7.13	0.0019534	0.0580352	-1.23164	-2.66764	-1.44491	vac7	NA	Vac7 ortholog (predicted)
SPAC977.11	8.9244e-06	0.00335627	-0.511768	-1.9583	-1.44955	fex1	NA	fluoride channel Fex1
SPBC17D1.06	0.000797105	0.0376124	0.0368067	-1.42068	-1.45756	dbp3	SPCC17D1.06	ATP-dependent RNA helicase Dbp3 (predicted)
SPAC4F8.04	0.000643666	0.0336735	-0.110111	-1.58236	-1.47401	NA	NA	Brix domain protein Rpf1 (predicted)
SPAC13G6.09	5.08876e-05	0.00710867	0.143618	-1.33619	-1.48156	NA	NA	SSU-rRNA maturation protein Tsr4 homolog 2 (predicted)
SPAC1F7.14c	0.00347567	0.0804251	1.33074	-0.142723	-1.48208	tam6	NA	mitochondrial conserved protein
SPAC8C9.03	0.000243484	0.0180291	3.72559	2.23478	-1.49239	cgs1	NA	cAMP-dependent protein kinase regulatory subunit Cgs1
SPBC32H8.02c	0.00309205	0.0748387	0.260296	-1.23711	-1.50149	nep2	mug120,pi021,SPACTOKYO_453.14c	NEDD8 protease Nep2
SPAC10F6.08c	0.00147224	0.0501176	1.20056	-0.299087	-1.50323	nht1	hap1,nhp10,nht10	Ino80 complex HMG box subunit Nht1
SPCC1620.10	0.00303322	0.074484	-3.22462	-4.71608	-1.50572	cwf26	NA	complexed with Cdc5 protein Cwf26
SPAC1B9.03c	0.000120137	0.0118004	-0.138171	-1.6445	-1.50739	NA	SPAC6B12.01	RNA-binding protein involved in ribosomal large subunit assembly and maintenance (predicted)
SPAC4F10.20	0.000102167	0.0114348	1.7062	0.178405	-1.52885	grx1	TTase1	glutaredoxin Grx1
SPAC23E2.03c	0.0021369	0.0615863	0.0982898	-1.43066	-1.53563	ste7	NA	arrestin family meiotic suppressor protein Ste7
SPAC1142.01	7.40423e-05	0.00913758	-0.431982	-1.97625	-1.54592	rqc1	SPAC17G6.18	ribosome quality control complex (RQC) complex subunit Rqc1 (predicted)
SPAC167.03c	0.000212269	0.0164783	-0.372811	-1.93439	-1.56413	snu66	NA	U4/U6 x U5 tri-snRNP complex subunit Snu66
SPBC18H10.15	0.000205307	0.0161991	-0.458078	-2.02606	-1.57147	cdk11	ppk23	serine/threonine protein kinase cdk11
SPBC12C2.02c	8.66609e-05	0.00993092	-1.50735	-3.08608	-1.58286	ste20	ste16	Rictor homolog, Ste20
SPCC1020.12c	0.000532707	0.029813	-0.170111	-1.74798	-1.58408	xap5	SPCC14G10.06	xap-5-like protein
SPAC167.02	0.000105399	0.0114348	-1.07641	-2.66059	-1.58736	ptb1	NA	geranylgeranyltransferase II beta subunit Ptb1
SPBC36.02c	7.82308e-05	0.00941312	0.00048666	-1.58527	-1.58896	NA	NA	spermidine family transmembrane transporter (predicted)
SPAC6B12.02c	0.000859235	0.0393857	-2.45212	-4.03415	-1.59517	mus7	mms22	DNA repair protein Mus7/Mms22
SPBP35G2.13c	4.76963e-05	0.00710867	-0.92687	-2.52059	-1.59792	swc2	NA	Swr1 complex complex subunit Swc2
SPAC24C9.16c	0.00041215	0.0241912	-1.07063	-2.66804	-1.60303	cox8	NA	cytochrome c oxidase subunit VIII (predicted)
SPAC6B12.18	4.80858e-05	0.00710867	1.50981	-0.0956094	-1.6099	gon7	prl55,SPNCRNA.55	EKC/KEOPS complex subunit Gon7 (predicted)
SPCC330.03c	0.000123554	0.0118933	2.5263	0.914828	-1.61293	NA	NA	NADPH-hemoprotein reductase (predicted)
SPBC1347.04	3.48657e-05	0.00660165	-0.0184836	-1.62963	-1.61308	tim54	NA	TIM22 inner membrane protein import complex subunit Tim54 (predicted)
SPAC1071.09c	0.000117991	0.0118004	-2.13741	-3.75527	-1.61906	NA	NA	DNAJ domain protein, DNAJC9 family (predicted)
SPCC1827.02c	0.000185123	0.01485	0.812438	-0.807562	-1.62054	pcy1	pct1	cholinephosphate cytidylyltransferase Pcy1 (predicted)
SPAC56F8.09	0.000138362	0.0128065	-2.02696	-3.65886	-1.63769	rrp8	NA	rRNA methyltransferase Rrp8 (predicted)
SPAC17H9.20	1.91199e-05	0.00484337	-0.213715	-1.86323	-1.65223	psc3	SPAC607.01	mitotic cohesin complex, non-SMC subunit Psc3
SPBC1604.25	0.000238689	0.0180291	-1.24418	-2.90016	-1.66517	pet117	SPNCRNA.430,SPNG1899	cytochrome c oxidase assembly protein Pet117 (predicted)
SPBC1734.09	1.046e-05	0.00335627	-0.614922	-2.28752	-1.67675	yea4	NA	NST UDP-N-acetylglucosamine transmembrane transporter (predicted)
SPBC609.01	0.000113448	0.01164	1.25467	-0.420941	-1.68212	NA	NA	ribonuclease II (RNB) family, involved in nuclear-transcribed mRNA catabolic process (predicted)
SPAC11E3.03	0.000158708	0.0136404	0.0183173	-1.66472	-1.68847	csm1	pcs1	microtubule-site clamp monopolin complex subunit Csm1/Pcs1
SPCC825.01	3.27054e-05	0.00660165	0.41313	-1.28686	-1.70003	NA	NA	ATPase, involved in cytoplasmic translational initiation (predicted)
SPAC30C2.04	5.02923e-05	0.00710867	0.291439	-1.43347	-1.72567	asc1	NA	cofactor for cytoplasmic methionyl-and glutamyl-tRNA synthetases Asc1 (predicted)
SPBC14C8.09c	0.00297703	0.0734791	-0.382564	-2.09241	-1.73285	dbl3	SPBC14C8.08c	IMPACT domain protein, possible chaperone (predicted)
SPBC14C8.03	1.52718e-05	0.00432373	0.394169	-1.36048	-1.75553	fma2	ppp22	methionine aminopeptidase Fma2 (predicted)
SPBC14C8.19	0.000164742	0.0136454	-0.586715	-2.34828	-1.76641	tam10	NA	small acidic protein (SMAP) domain containing protein
SPAC56F8.03	2.45483e-05	0.0053705	-0.338422	-2.10734	-1.76954	tif52	NA	translation initiation factor eIF5B Tif52 (predicted)
SPAC1952.03	3.43318e-05	0.00660165	-0.504269	-2.27236	-1.77212	otu2	NA	ubiquitin specific cysteine protease, OTU family, Otu2
SPBC29A10.12	4.08171e-05	0.00660165	-0.387818	-2.16127	-1.77581	oxs1	NA	Oxidative stress transcription corepressor Oxs1
SPAC1071.08	3.7452e-05	0.00660165	2.07376	0.278007	-1.79583	rpp203	rla6,rpa2,rpp2-3	60S acidic ribosomal protein A2
SPBC23G7.07c	3.625e-06	0.00193855	-0.443409	-2.24362	-1.80251	cms1	NA	U3-containing 90S preribosome complex subunit Cms1 (predicted)
SPAC890.05	3.57386e-05	0.00660165	-2.55171	-4.38165	-1.83316	NA	NA	ribosome biogenesis protein, G-patch domain, PINX1 family (predicted)
SPBC16C6.08c	9.3261e-06	0.00335627	0.159267	-1.72672	-1.88587	qcr6	NA	ubiquinol-cytochrome-c reductase complex subunit 8, hinge protein (predicted)
SPAC16E8.06c	1.04596e-05	0.00335627	-0.723178	-2.6164	-1.89404	nop12	NA	RNA-binding protein Nop12 (predicted)
SPCC16C4.05	0.000113667	0.01164	-1.27151	-3.16542	-1.91054	pop23	NA	RNase P and RNase MRP subunit (predicted)
SPAC29E6.10c	7.9027e-06	0.00335627	-1.15397	-3.08067	-1.92885	nst1	SPAC30.14c	conserved fungal protein Nst1
SPAC27D7.13c	0.000311727	0.0200046	-1.37371	-3.28447	-1.93513	ssm4	SPAC637.01c	dynactin microtubule-binding subunit, p150-Glued Ssm4
SPAC1952.02	1.9592e-06	0.00117871	-1.63747	-3.56959	-1.93537	tma23	NA	ribosome biogenesis protein Tma23 (predicted)
SPAC31G5.21	4.05239e-05	0.00660165	-1.2322	-3.16094	-1.93937	NA	NA	human FAM32A homolog, implicated in splicing
SPAC607.02c	2.05287e-05	0.00494023	-1.0612	-3.01914	-1.96306	NA	NA	conserved fungal protein
SPBC30B4.01c	4.223e-07	0.000290377	1.459	-0.507264	-1.96694	wsc1	SPBC3D6.14c	transmembrane signaling receptor Wsc1 (predicted)
SPCC777.10c	0.000368066	0.0228056	1.88376	-0.0880022	-1.97692	ubc12	NA	NEDD8-conjugating enzyme Ubc12
SPBC947.07	1.13023e-05	0.00339987	-1.11152	-3.09695	-1.98879	rrp1402	rrp14	ribosome biogenesis protein Rrp14 (predicted)
SPAC13F5.04c	5.87339e-05	0.0078524	2.45939	0.46405	-1.99983	vta1	new6,SPAC13F5.08,vts1	Vps20 associated protein Vta1 (predicted)
SPAC589.11	0.00249098	0.066794	-0.0501284	-2.03335	-2.01644	pth4	mug82	mitochondrial translation release factor
SPAC56F8.15	0.0048271	0.099735	-2.09026	-4.09313	-2.02124	NA	NA	Schizosaccharomyces pombe specific protein
SPCC622.13c	6.23236e-05	0.00810712	0.584348	-1.51812	-2.10733	tti1	NA	Tel Two Interacting protein 1
SPAC144.01	7.2856e-06	0.00335627	-1.59357	-4.18868	-2.60375	NA	NA	Schizosaccharomyces specific protein
SPAC29A4.11	0	1.56e-08	2.0859	-0.999479	-3.0861	rga3	NA	RhoGAP, GTPase activating protein Rga3
SPBC1709.04c	0	4.99e-08	-0.0736596	-3.80056	-3.72978	cyp3	NA	cyclophilin family peptidyl-prolyl cis- trans isomerase Cyp3
SPMIT.01	1.913e-07	0.000153427	-0.0956045	-3.90417	-3.84728	cox1	NA	cytochrome c oxidase 1 (predicted)
SPMIT.05	8.2e-09	9.8464e-06	3.01268	-1.37918	-4.44196	cob1	cob,cytb	cytochrome b, Cob1 (predicted)
SPMIT.11	1.95e-08	1.87854e-05	2.56806	-1.9535	-4.58343	cox2	NA	cytochrome c oxidase 2 (predicted)

## Sheet: S8 Table
log2FC(wt+Q/wt), p<0.05
gene	pvalue	padj	1_log2TE	1Q_log2TE	results.full.log2FC_TE_final	common	alternative	function
SPCC330.21	0.0441654	0.999775	-5.04051	-3.14681	1.92706	new25	NA	Schizosaccharomyces specific SAP domain containing protein
SPAC823.16c	0.0424922	0.999775	-2.61306	-1.67702	0.941325	atg1802	atg18,atg18b,mug179	autophagy associated WD repeat protein Atg18b
SPAC11H11.02c	0.0314253	0.999775	-2.64067	-1.72989	0.915581	mug162	NA	Schizosaccharomyces specific protein Mug162
SPCC63.10c	0.0169814	0.999775	-2.17345	-1.34429	0.831229	sec59	NA	dolichol kinase Sec59 (predicted)
SPBC1604.13c	0.0162533	0.999775	-2.11479	-1.48749	0.628245	mrpl32	NA	mitochondrial ribosomal protein subunit L32 (predicted)
SPAC4G8.12c	0.0342643	0.999775	-1.30285	-0.682946	0.621009	smp3	NA	alpha-1,2-mannosyltransferase Smp3 (predicted)
SPBC3B9.22c	0.0371312	0.999775	-2.08538	-1.4663	0.620598	dad4	NA	DASH complex subunit Dad4
SPBPB10D8.04c	0.0366464	0.999775	-0.832463	-0.259885	0.572828	NA	NA	transmembrane transporter (predicted)
SPAC222.16c	0.0471866	0.999775	-0.155317	0.396405	0.552655	csn3	SPAC821.02c	COP9/signalosome complex subunit Csn3 (predicted)
SPAC20G4.05c	0.0204146	0.999775	-0.896259	-0.37049	0.526469	NA	NA	UPF0061 family mitochondrial protein (predicted)
SPAC31A2.16	0.0407779	0.999775	-0.462563	0.0158816	0.476672	gef2	NA	RhoGEF Gef2
SPBC14F5.07	0.0467253	0.999775	-0.168331	0.274139	0.441677	doa10	ssm4	ER-localized ubiquitin-protein ligase E3 Doa10 (predicted)
SPAC1851.02	0.0410723	0.999775	0.364981	0.727285	0.361594	slc1	NA	1-acylglycerol-3-phosphate O-acyltransferase Slc1 (predicted)
SPAC1071.02	0.0376088	0.999775	0.0654968	0.402834	0.336437	mms19	NA	Dos2 silencing complex subunit Mms19
SPCC10H11.01	0.0459965	0.999775	1.02937	0.709289	-0.320711	prp11	prp5	ATP-dependent RNA helicase Prp11
SPAC29B12.08	0.0190536	0.999775	-0.0472174	-0.412598	-0.365853	clr5	NA	Clr5 protein
SPCC18.07	0.0350898	0.999775	0.593543	0.2108	-0.38278	rpc53	NA	DNA-directed RNA polymerase III complex subunit Rpc53 (predicted)
SPBC530.11c	0.0118134	0.999775	-0.794367	-1.19278	-0.398334	NA	NA	transcription factor, zf-fungal binuclear cluster type (predicted)
SPBC1289.04c	0.036877	0.999775	0.746685	0.323399	-0.424009	pob1	NA	Boi family protein
SPAC8C9.04	0.0477837	0.999775	1.75468	1.30511	-0.4496	NA	NA	Schizosaccharomyces specific protein
SPAC56F8.16	0.0425954	0.999775	0.86044	0.396053	-0.464957	esc1	NA	transcription factor Esc1 (predicted)
SPAC4G9.22	0.0497246	0.999775	0.381235	-0.128819	-0.509959	NA	SPNCRNA.531,SPNGAF9	conserved fungal protein
SPCC548.07c	0.0241	0.999775	2.49193	1.96989	-0.522968	ght1	NA	hexose transmembrane transporter Ght1
SPCC613.09	0.0322156	0.999775	-0.48333	-1.06349	-0.583152	sen54	NA	tRNA-splicing endonuclease subunit Sen54 (predicted)
SPAC13F5.05	0.0481143	0.999775	1.11346	0.531208	-0.58514	mpd1	NA	thioredoxin family protein Mpd1 (predicted)
SPBC18E5.07	0.00576346	0.999775	1.59748	1.01123	-0.586623	NA	NA	DUF3210 family protein
SPBC725.11c	0.0467939	0.999775	0.413903	-0.181269	-0.597299	php2	NA	CCAAT-binding factor complex subunit Php2
SPCC285.11	0.038424	0.999775	0.325099	-0.3271	-0.65342	dsc5	ucp10	UBX domain containing protein required for Sre1 cleavage
SPCC4F11.04c	0.0429317	0.999775	-1.87284	-2.59589	-0.72501	imt2	NA	mannosyltransferase Imt2
SPBC839.14c	0.0478079	0.999775	0.439728	-0.29414	-0.73811	see1	NA	methyltransferase involved in vesicle-mediated transport See1 (predicted)
SPAC1D4.02c	0.0413046	0.999775	-0.854478	-1.60788	-0.757116	grh1	NA	human GRASP protein family Golgi protein (predicted)
SPAC17A2.12	0.0361182	0.999775	-2.38488	-3.14081	-0.762639	rrp1	NA	ATP-dependent DNA helicase/ ubiquitin-protein ligase E3 (predicted)
SPCC550.01c	0.0472009	0.999775	0.796436	0.0345551	-0.765095	coa4	NA	mitochondrial respiratory chain complex assembly protein (predicted)
SPAPB1A10.13	0.00620117	0.999775	0.775374	0.00908018	-0.767587	NA	NA	Schizosaccharomyces specific protein
SPBC27B12.02	0.0266778	0.999775	-1.00493	-1.77639	-0.779194	mis19	eic1,SPBC30B4.10	centromere protein Mis19/Eic1
SPCC63.14	0.0375134	0.999775	0.293548	-0.490188	-0.784051	eis1	NA	eisosome assembly protein eis1
SPBP22H7.02c	0.0484368	0.999775	-0.643898	-1.43477	-0.791856	mrd1	pi029,SPACTOKYO_453.05c	RNA-binding protein Mrd1 (predicted)
SPAC23G3.06	0.0481051	0.999775	-0.212281	-1.00444	-0.792224	nop58	NA	U3 snoRNP protein Nop58 (predicted)
SPAC23C4.19	0.0333343	0.999775	0.448329	-0.353175	-0.801552	spt5	NA	DSIF transcription elongation factor complex subunit Spt5
SPBP23A10.14c	0.0338228	0.999775	-0.521533	-1.32018	-0.801881	ell1	NA	RNA polymerase II transcription elongation factor SpELL
SPBC409.04c	0.0441284	0.999775	-2.39019	-3.18387	-0.804682	mis12	NA	NMS complex subunit Mis12
SPBC1D7.02c	0.0369437	0.999775	0.115556	-0.6972	-0.814358	scr1	SPBC1D7.02	transcription factor Scr1
SPBP35G2.13c	0.0440747	0.999775	-1.6289	-2.5234	-0.897924	swc2	NA	Swr1 complex complex subunit Swc2
SPBC1718.03	0.0493668	0.999775	-1.72015	-2.62364	-0.905891	ker1	NA	DNA-directed RNA polymerase I complex subunit Ker1
SPBP26C9.03c	0.0287159	0.999775	0.211926	-0.69459	-0.909961	fet4	NA	iron/zinc ion transmembrane transporter (predicted)
SPBC17D1.06	0.0459696	0.999775	-0.502937	-1.42686	-0.923776	dbp3	SPCC17D1.06	ATP-dependent RNA helicase Dbp3 (predicted)
SPBC14C8.03	0.0402964	0.999775	-0.393049	-1.36719	-0.975191	fma2	ppp22	methionine aminopeptidase Fma2 (predicted)
SPAC16E8.06c	0.0445936	0.999775	-1.64081	-2.62312	-0.983343	nop12	NA	RNA-binding protein Nop12 (predicted)
SPBC29A10.12	0.0443909	0.999775	-1.17627	-2.16786	-0.99287	oxs1	NA	Oxidative stress transcription corepressor Oxs1
SPAC19D5.11c	0.00516194	0.999775	-0.101552	-1.10724	-1.01258	ctf8	NA	DNA replication factor C complex subunit Ctf8
SPBC3B9.02c	0.0266399	0.999775	-0.542013	-1.56791	-1.02925	cwf28	NA	splicing factor Cwf28
SPCC330.03c	0.031385	0.999775	1.94415	0.90282	-1.04204	NA	NA	NADPH-hemoprotein reductase (predicted)
SPAC10F6.08c	0.0453346	0.999775	0.747401	-0.302369	-1.05348	nht1	hap1,nhp10,nht10	Ino80 complex HMG box subunit Nht1
SPCC1827.02c	0.0259538	0.999775	0.276245	-0.814326	-1.09206	pcy1	pct1	cholinephosphate cytidylyltransferase Pcy1 (predicted)
SPBC16C6.08c	0.0311626	0.999775	-0.639783	-1.73333	-1.0941	qcr6	NA	ubiquinol-cytochrome-c reductase complex subunit 8, hinge protein (predicted)
SPAC890.05	0.043726	0.999775	-3.30473	-4.40124	-1.10012	NA	NA	ribosome biogenesis protein, G-patch domain, PINX1 family (predicted)
SPAC29E6.10c	0.0287385	0.999775	-1.97949	-3.0885	-1.10962	nst1	SPAC30.14c	conserved fungal protein Nst1
SPAC29A4.11	0.0355231	0.999775	0.21841	-1.00719	-1.22605	rga3	NA	RhoGAP, GTPase activating protein Rga3
SPAC144.01	0.0330357	0.999775	-2.8601	-4.19601	-1.34359	NA	NA	Schizosaccharomyces specific protein
SPCC16C4.05	0.00675352	0.999775	-1.77934	-3.16307	-1.40233	pop23	NA	RNase P and RNase MRP subunit (predicted)
SPCC777.10c	0.0127986	0.999775	1.44691	-0.095019	-1.54678	ubc12	NA	NEDD8-conjugating enzyme Ubc12
SPAC23E2.03c	0.00104866	0.999775	0.134798	-1.41996	-1.56213	ste7	NA	arrestin family meiotic suppressor protein Ste7
SPBC2G2.17c	0.0338845	0.999775	-0.54347	-2.20734	-1.6702	NA	NA	beta-glucosidase Psu2 (predicted)
SPAC13F5.04c	0.000352021	0.999775	2.30841	0.456117	-1.85622	vta1	new6,SPAC13F5.08,vts1	Vps20 associated protein Vta1 (predicted)
SPACUNK4.19	0.0391929	0.999775	-1.31327	-3.44872	-2.15932	mug153	NA	Schizosaccharomyces pombe specific protein

## Sheet: S9 Table
log2FC(pmt1OE/ pmt1), padj<0.1
gene	pvalue	padj	99_log2TE	100_log2TE	results.full.log2FC_TE_final	common	alternative	function
SPBC19C2.02	0.00265446	0.0276259	-2.44537	0.40816	2.86237	pmt1	NA	tRNA methyltransferase Pmt1
SPAC1F5.05c	0.00207864	0.0232536	0.183206	1.74475	1.5392	mso1	NA	exocytic docking protein Mso1
SPBC2G2.07c	4.79666e-05	0.00102424	-0.970298	0.49651	1.45449	mug178	NA	mitochondrial ribosomal protein subunit L51-b (predicted)
SPAPB24D3.02c	0.00125026	0.0152321	-0.753519	0.71508	1.44784	NA	NA	amino acid permease, unknown 3 (predicted)
SPAC1952.14c	0.00357889	0.0343401	0.863964	2.32345	1.44543	mrpl25	mrp25	mitochondrial ribosomal protein subunit L25 (predicted)
SPAC1F12.02c	0.00076501	0.0103179	-0.542464	0.793913	1.33562	tma19	p23fy,tpt1	translationally controlled tumor protein homolog Tma19/Tpt1
SPAC4G8.06c	0.00254115	0.0269779	-1.36223	-0.13695	1.20861	trm12	NA	tRNA methyltransferase Trm12 (predicted)
SPBC56F2.15	0.008232	0.0635723	0.820986	2.0255	1.19303	tam13	NA	Schizosaccharomyces specific protein Tam13
SPCC290.02	0.00338117	0.0329715	0.636636	1.7988	1.1514	rpc34	NA	DNA-directed RNA polymerase III complex subunit Rpc34 (predicted)
SPAC1002.07c	0.00187163	0.0213366	1.11849	2.27185	1.14886	ats1	NA	N-acetyltransferase Ats1 (predicted)
SPAC14C4.16	0.0154169	0.0947576	-0.281617	0.874093	1.13303	dad3	NA	DASH complex subunit Dad3
SPCC70.12c	0.000370473	0.00581581	-0.609067	0.52447	1.12933	ecl1	SPNCRNA.518,SPNG2611	extender of the chronological lifespan protein Ecl1
SPBC1773.10c	0.00843206	0.0645632	2.13667	3.26653	1.12891	nrs1	ded81	cytoplasmic asparagine-tRNA ligase Nrs1 (predicted)
SPAC323.03c	0.00860049	0.0653637	1.49856	2.62402	1.11113	NA	NA	Schizosaccharomyces specific protein
SPAC222.14c	4.064e-06	0.000136071	1.11918	2.2196	1.0973	sey1	NA	GTP binding protein Sey1 (predicted)
SPAC1A6.10	0.00946448	0.0697168	2.31272	3.41263	1.0962	tcd1	SPAC30D11.15c	tRNA threonylcarbamoyladenosine dehydratase Tcd1 (predicted)
SPBC15D4.06	0.000488397	0.00717314	-0.996864	0.10647	1.09342	naa30	mak3	NatC N-acetyltransferase complex catalytic subunit Naa30 (predicted)
SPAC12G12.15	0.00178952	0.0206463	0.155386	1.24572	1.08029	sif3	NA	mitochondrial conserved protein (predicted)
SPAC23C4.03	0.00241245	0.0260069	-1.2946	-0.205524	1.0767	hrk1	NA	haspin related kinase Hrk1
SPAC1805.12c	0.0153079	0.0943297	0.408881	1.4848	1.0741	uep1	ubi2	ribosomal-ubiquitin fusion protein Ubi2
SPBC30D10.09c	0.00431835	0.039762	0.75149	1.82702	1.06294	NA	NA	HVA22/TB2/DP1 family protein
SPAC4F8.11	0.0151875	0.0938291	-2.31829	-1.25795	1.04136	sea2	rtc1	SEA complex subunit, human WDR24 family, Sea2 (predicted)
SPAC1B3.07c	0.000855667	0.0112863	0.994217	2.02465	1.02125	vps28	NA	ESCRT I complex subunit Vps28
SPBC20F10.03	0.00901147	0.0675225	1.43666	2.46672	1.02116	NA	NA	conserved eukaryotic protein, human IFRD1 ortholog
SPBC28F2.03	0.000310249	0.00501848	0.203005	1.21749	1.01408	ppi1	cyp2	cyclophilin family peptidyl-prolyl cis-trans isomerase Cyp2
SPAC19B12.11c	0.0120721	0.0820141	1.84791	2.8638	1.00861	NA	NA	zinc finger protein, human ZNF593 ortholog
SPAC23C4.08	0.00143143	0.0170066	0.418178	1.4294	1.00607	rho3	NA	Rho family GTPase Rho3
SPBC16A3.10	0.0147627	0.0922764	1.84321	2.84915	1.00054	ale1	NA	membrane bound O-acyltransferase, MBOAT Ale1 (predicted)
SPAC31G5.17c	0.0018012	0.020716	-0.352667	0.643498	0.995982	rps1001	rps10-1	40S ribosomal protein S10 (predicted)
SPAC3A11.02	0.00183669	0.0210384	-0.511796	0.486375	0.988553	cps3	mug188,scp3	zinc finger protein Cps3
SPAC6G10.04c	0.012496	0.0840319	1.00395	1.99107	0.984695	pre5	NA	20S proteasome complex subunit alpha 6 subunit Pre5 (predicted)
SPAC3H5.04	0.0141178	0.0903693	-2.38965	-1.39757	0.978736	aar2	NA	U5 snRNP-associated protein Aar2 (predicted)
SPBC1539.04	0.00627781	0.0525492	0.622261	1.6028	0.975705	tts1	NA	tetra spanning protein 1, Tts1
SPCC24B10.22	0.00975093	0.0710616	-1.49535	-0.507089	0.973135	pog1	SPCPB16A4.01	mitochondrial DNA polymerase gamma
SPBC887.05c	0.0114477	0.0786392	-0.272501	0.709428	0.971545	cwf29	NA	RNA-binding protein Cwf29
SPAC105.02c	0.00365594	0.0350093	1.26653	2.24035	0.970328	NA	NA	ankyrin repeat protein, human PPP1R16A ortholog
SPBC17D11.04c	0.000396045	0.00609732	0.212689	1.18906	0.968713	nto1	NA	histone acetyltransferase complex PHD finger subunit Nto1 (predicted)
SPCC663.10	0.00981331	0.0712991	-3.51234	-2.53681	0.968115	trm44	NA	tRNA (uracil) methyltransferase Trm44 (predicted)
SPCC550.06c	0.00104858	0.0134241	-0.0846174	0.882489	0.965461	hsp10	NA	mitochondrial heat shock protein Hsp10 (predicted)
SPBC19G7.09	0.00523292	0.0461422	-1.12886	-0.154216	0.963962	ulp1	NA	SUMO deconjugating enzyme Ulp1
SPBC4C3.10c	0.00509299	0.0454101	0.955953	1.92197	0.962869	pre3	NA	20S proteasome complex subunit beta 1 Pre3 (predicted)
SPAC869.10c	0.000150356	0.00268622	2.17185	3.12552	0.951491	put4	NA	proline specific plasma membrane permease Put4 (predicted)
SPAC17H9.06c	0.0085929	0.0653637	-1.85736	-0.901108	0.95069	NA	NA	conserved eukaryotic protein, human CCDC82 ortholog
SPBC16A3.18	0.0107369	0.0758238	1.70819	2.66185	0.947818	cip1	NA	RNA-binding protein Cip1
SPBC1683.10c	0.0109453	0.0767296	0.33077	1.27891	0.945018	pcl1	NA	ferrous iron/manganese transmembrane transporter Pcl1
SPBC21C3.08c	0.00665668	0.0544824	2.3334	3.27693	0.942913	car2	NA	ornithine transaminase Car2
SPAC3H5.09c	0.00374953	0.0356914	0.328826	1.2753	0.939741	NA	NA	conserved mitochondrial protein (predicted)
SPBC1778.09	0.0103372	0.0740154	0.639695	1.58491	0.937552	NA	NA	GTPase activating protein (predicted)
SPBC32F12.11	0.000654457	0.00910912	2.657	3.5903	0.933009	tdh1	gpd1	glyceraldehyde-3-phosphate dehydrogenase Tdh1
SPCC4B3.18	0.00371659	0.035519	-0.138448	0.798001	0.927831	ppc1	NA	phosphopantothenate-cysteine ligase (predicted)
SPBC336.12c	0.0101699	0.073113	0.497997	1.42714	0.920387	cdc10	NA	MBF transcription factor complex subunit Cdc10
SPAC17C9.07	9.70606e-05	0.0018515	0.76913	1.69045	0.91732	alg8	NA	glucosyltransferase Alg8 (predicted)
SPCC320.11c	0.0121509	0.0822293	0.942444	1.86325	0.91582	nip7	SPCC330.18	RNA-binding protein involved in ribosome biogenesis Nip7 (predicted)
SPAC637.04	0.00784014	0.0617343	1.227	2.14539	0.91345	ypp1	NA	cargo-transport protein Ypp1 (predicted)
SPBC1709.18	0.00207064	0.0232184	0.841394	1.75131	0.90598	tif452	SPBC409.01	translation initiation factor eIF4E, 4F complex E subunit isoform 2, stress response factor
SPAC513.05	0.000221185	0.00372898	0.825658	1.73434	0.904615	ams1	mns2	alpha-mannosidase Ams1 (predicted)
SPBC56F2.09c	0.00495487	0.0444268	2.44518	3.34804	0.901017	arg5	NA	arginine specific carbamoyl-phosphate synthase subunit Arg5
SPCC736.08	0.00524659	0.0461777	0.560642	1.46605	0.900082	cbf11	NA	CBF1/Su(H)/LAG-1 family transcription factor Cbf11
SPBC8D2.11	0.0159915	0.0970629	-1.70632	-0.795419	0.895436	NA	pI054	Schizosaccharomyces specific protein
SPBC27.01c	0.00821179	0.0635187	-0.841315	0.0528778	0.888975	pga2	NA	protein trafficking protein Pga2 (predicted)
SPCP25A2.02c	0.00291445	0.0296665	-0.947398	-0.051342	0.886455	rhp26	NA	SNF2 family ATP-dependent DNA helicase Rhp26
SPBC577.13	0.00711721	0.0572726	1.40566	2.29365	0.87902	syj2	NA	inositol-polyphosphate 5-phosphatase, synaptojanin homolog 2 (predicted)
SPAC22A12.06c	0.0150927	0.0934851	1.40534	2.28474	0.878553	fsh2	NA	serine hydrolase-like
SPAC1834.07	0.00515724	0.0458123	-0.210451	0.677912	0.87827	klp3	krp1	kinesin-like protein Klp3
SPBC19G7.10c	0.00248222	0.0264108	1.4836	2.36353	0.877278	pdc2	ppo1	topoisomerase II-associated deadenylation-dependent mRNA-decapping factor Pdc2 (predicted)
SPBC20F10.08c	0.00404891	0.0378637	-0.601672	0.284093	0.876323	rtp1	NA	RNA polymerase II nuclear import protein Rtp1 (predicted)
SPAC6F12.11c	0.000746483	0.0101539	0.349836	1.22992	0.873413	sfc1	NA	transcription factor TFIIIC complex A box associated subunit Sfc1
SPAC27F1.07	0.00040258	0.00617806	0.825948	1.69687	0.869416	ost1	NA	dolichyl-diphospho-oligosaccharide-protein glycosyltransferase Ost1 (predicted)
SPBC4F6.09	0.00194089	0.0220736	1.08929	1.95835	0.867588	str1	SPNCRNA.106	siderophore-iron transmembrane transporter Str1
SPAC17G6.08	0.00847072	0.0646855	-0.38509	0.490488	0.863698	pep7	vac1	prevacuole/endosomal FYVE tethering component Pep7 (predicted)
SPAC1A6.02	0.00223438	0.0245372	-1.15836	-0.290011	0.861357	NA	SPAC23C4.21	WD repeat protein, human WDR55 family, involved in ribosome biogenesis (predicted)
SPCC737.09c	0.0155685	0.0953224	1.12923	1.99073	0.85844	hmt1	SPCC74.08c	vacuolar transmembrane transporter Hmt1
SPBC20F10.09	0.00422861	0.039086	-1.07206	-0.205483	0.8579	lsm5	NA	U6 snRNP-associated protein Lsm5 (predicted)
SPCC622.12c	0.00960515	0.070536	0.552749	1.40923	0.855343	gdh1	NA	NADP-specific glutamate dehydrogenase Gdh1 (predicted)
SPBC19G7.14c	0.0137643	0.0886991	0.644004	1.50742	0.854052	cog5	NA	Golgi transport complex subunit Cog5 (predicted)
SPCC4B3.15	0.010854	0.0764249	0.420206	1.27416	0.849777	mid1	dmf1	medial ring protein Mid1
SPAC1002.04c	0.00115414	0.0143907	0.740284	1.59111	0.844417	taf11	NA	transcription factor TFIID complex subunit Taf11 (predicted)
SPAC644.16	0.0121592	0.0822293	-1.31382	-0.457905	0.843947	rna15	NA	RNA-binding protein Rna15
SPAC1006.07	0.012076	0.0820141	3.43032	4.26819	0.83763	NA	tif1	translation initiation factor eIF4A (predicted)
SPBC947.10	0.0099628	0.0718402	0.931163	1.77092	0.834234	dsc1	NA	Golgi Dsc E3 ligase complex subunit Dsc1
SPCC31H12.08c	0.00644418	0.0534744	0.527779	1.36224	0.831323	ccr4	SPCC5E4.02c	CCR4-Not complex 3'-5'-exoribonuclease subunit Ccr4
SPAC1071.05	0.00123155	0.015081	1.7525	2.58849	0.830545	hpm1	NA	ribosome methytransferase involved in ribosome assembly Hpm1 (predicted)
SPAC22H10.09	0.00970681	0.0709561	-0.695449	0.14406	0.828347	NA	NA	Schizosaccharomyces specific protein
SPAC14C4.06c	0.00537937	0.0469152	1.155	1.98981	0.827778	nab2	NA	poly(A) binding protein Nab2 (predicted)
SPBC776.10c	0.00498702	0.0446315	-1.73101	-0.895677	0.827511	cog6	NA	Golgi transport complex peripheral subunit Cog6 (predicted)
SPAC9G1.07	0.0129243	0.0857084	-0.70997	0.124667	0.824436	NA	NA	Schizosaccharomyces specific protein
SPBC336.14c	0.000810884	0.0108148	0.523177	1.35298	0.8243	ppk26	NA	PAN complex protein phosphotransferase subunit Ppk26 (predicted)
SPAC29B12.14c	0.00919179	0.0684452	-1.04462	-0.212201	0.822851	NA	NA	purine transmembrane transporter (predicted)
SPAC17G6.13	0.0110491	0.077006	1.40046	2.22608	0.820206	slt1	NA	Schizosaccharomyces specific protein Slt1
SPAP27G11.10c	0.00441262	0.040397	0.835459	1.65555	0.817129	nup184	NA	nucleoporin Nup184
SPBP23A10.04	0.0065214	0.0539504	0.748691	1.57065	0.813913	apc2	NA	anaphase-promoting complex cullin family subunit Apc2
SPBC28E12.03	0.00298849	0.030124	0.671372	1.4881	0.812608	rga4	NA	RhoGAP, GTPase activating protein Rga4
SPBC8E4.01c	0.00740233	0.0591692	1.39495	2.20156	0.806319	pho84	SPBP4G3.01	inorganic phosphate transmembrane transporter (predicted)
SPBC19C7.08c	0.00255055	0.0270081	0.0226905	0.833602	0.804892	NA	NA	AdoMet-dependent tRNA methyltransferase (predicted)
SPCC965.07c	0.0109723	0.0767397	1.85655	2.66332	0.803396	gst2	NA	glutathione S-transferase Gst2
SPBC11G11.03	0.00484929	0.0437258	0.721506	1.52542	0.801796	mrt4	NA	mRNA turnover and ribosome assembly protein Mrt4 (predicted)
SPAC1002.09c	0.0134817	0.0881834	1.46688	2.26934	0.801379	dld1	dldh	dihydrolipoamide dehydrogenase Dld1
SPCC31H12.07	0.010779	0.0760087	2.78625	3.58857	0.801378	sec231	sec23a,SPCC5E4.01	COPII cargo receptor subunit Sec23a (predicted)
SPBP19A11.03c	0.00658041	0.0539504	1.66765	2.46908	0.800343	mts4	rpn1	19S proteasome regulatory subunit Mts4
SPAC22E12.17c	0.00761136	0.0603364	0.574788	1.37069	0.793414	glo3	NA	ARF GTPase activating protein (predicted)
SPCC663.01c	0.00321788	0.0317068	2.83019	3.61831	0.787096	ekc1	SPCC777.16c	protein phosphatase regulatory subunit Ekc1
SPAC4F10.11	0.000685536	0.00945921	0.806683	1.59679	0.785521	spn1	NA	mitotic septin Spn1
SPBC16H5.11c	0.0112014	0.0778409	1.20392	1.991	0.784586	skb1	rmt5	type II protein arginine N-methyltransferase Skb1
SPBC839.16	0.0068049	0.055411	2.98069	3.76605	0.784535	thf1	NA	C1-5,6,7,8-tetrahydrofolate (THF) synthase, trifunctional enzyme Thf1
SPBC336.15	0.00790694	0.0619615	0.0887582	0.878281	0.78291	pic1	SPBC685.01	kinetochore protein, INCENP ortholog Pic1
SPAC1B1.03c	0.0124783	0.0840312	2.41785	3.19787	0.778858	kap95	NA	karyopherin Kap95
SPBC16A3.11	0.0137428	0.08868	-0.0437178	0.743841	0.777988	eso1	NA	mitotic cohesin N-acetyltransferase/DNA polymerase eta Eso1 fusion protein
SPAC630.11	0.00653744	0.0539504	0.844003	1.62593	0.775429	vps55	NA	vacuolar sorting protein Vps55 (predicted)
SPAPJ696.01c	0.0014968	0.0177393	0.501768	1.28197	0.775365	vps17	NA	retromer complex subunit Vps17
SPBC2A9.08c	0.00586829	0.0500844	0.249008	1.02864	0.773927	sec22	NA	SNARE Sec22 (predicted)
SPBC13G1.10c	0.00297556	0.0301204	1.10718	1.88137	0.769775	mug81	NA	ATP-dependent helicase Slh1, human ASCC3 ortholog (predicted)
SPAC4G9.14	0.0158324	0.0964444	1.97732	2.75087	0.767326	sym1	NA	mitochondrial Mpv17/PMP22 family protein 2 (predicted)
SPBP8B7.12c	0.00521933	0.0461073	-0.259515	0.501689	0.755956	fta3	NA	kinetochore protein, CENP-H ortholog Fta3
SPBC1A4.08c	0.00535321	0.0467722	0.263588	1.01858	0.754061	cct3	NA	chaperonin-containing T-complex gamma subunit Cct3
SPBP16F5.02	0.00925631	0.0688186	-0.00794252	0.754021	0.753067	mcs2	NA	TFIIH complex cyclin Mcs2
SPBC3E7.15c	0.004933	0.0443137	1.59768	2.34892	0.749521	lac1	mug83,SPBC4F6.02c	sphingosine N-acyltransferase Lac1
SPBC1347.09	0.012889	0.0857084	1.37353	2.12215	0.74496	NA	NA	hexaprenyldihydroxybenzoate methyltransferase, Coq3 variant (predicted)
SPAC2F3.12c	0.0149342	0.0930431	-1.04262	-0.287441	0.744902	plp1	SPAC2F3.17c	thioredoxin fold protein Plp1 (predicted)
SPCC1620.12c	0.00558396	0.0484348	-1.03681	-0.28562	0.743934	NA	NA	GTPase activating protein (predicted)
SPAC1834.01	0.00939813	0.0694418	1.77291	2.51517	0.741048	erf1	sup45	cytoplasmic translation release factor class I eRF1
SPAC18G6.04c	0.0037462	0.0356914	0.468605	1.20616	0.735628	shm2	NA	serine hydroxymethyltransferase Shm2 (predicted)
SPAC2C4.14c	0.00396948	0.0373396	0.18282	0.923525	0.735325	ppk11	NA	PAK-related GC kinase Ppk11
SPBC776.01	0.00247237	0.0264108	-4.65417	-3.9157	0.735304	rpl29	NA	60S ribosomal protein L29
SPBC2A9.06c	0.0107229	0.0758238	1.2861	2.02217	0.730263	nus1	NA	di-trans,poly-cis-decaprenylcistransferase Nus1
SPAC23A1.14c	0.00161565	0.0189601	1.65069	2.38416	0.730225	NA	NA	uncharacterised trans-sulfuration enzyme (predicted)
SPCC663.09c	0.0145263	0.0917079	3.0925	3.82239	0.727456	NA	NA	short chain dehydrogenase (predicted)
SPAC11G7.03	0.0126667	0.0847319	3.29855	4.02772	0.726637	idh1	glu3	isocitrate dehydrogenase (NAD+) subunit 1 Idh1
SPBC2A9.02	0.0122811	0.0829365	1.19321	1.92526	0.726551	NA	NA	NAD dependent epimerase/dehydratase family protein
SPAC57A7.07c	0.00987377	0.0715352	0.0820786	0.814819	0.725053	NA	NA	homocysteine methyltransferase (predicted)
SPAC14C4.09	0.0136052	0.0883876	1.28423	2.00797	0.721525	agn1	NA	glucan endo-1,3-alpha-glucosidase Agn1
SPCC24B10.09	0.000636496	0.00896336	-3.10856	-2.3852	0.721248	rps1702	rps17,rps17-2	40S ribosomal protein S17 (predicted)
SPBC776.09	0.00342584	0.0333003	1.58628	2.30374	0.716469	ste13	NA	ATP-dependent RNA helicase Ste13
SPBC25D12.05	0.002884	0.0295687	-0.623791	0.0982887	0.716138	trm1	NA	tRNA (guanine-N2-)-methyltransferase Trm1
SPAC17G6.16c	0.0166928	0.099782	-1.57855	-0.861545	0.711076	ysh1	NA	mRNA cleavage and polyadenylation specificity factor complex endoribonuclease subunit Ysh1
SPBC32F12.07c	0.00837558	0.0642755	0.231941	0.949284	0.710744	NA	NA	ubiquitin-protein ligase E3, MARCH family (predicted)
SPAC4F10.13c	0.0163108	0.098234	0.385959	1.09724	0.708477	mpd2	NA	GYF domain protein
SPBC12D12.01	0.0136464	0.0884306	0.0208977	0.7368	0.708083	sad1	SPBC16H5.01c	spindle pole body SUN domain protein Sad1
SPBC18E5.12c	0.00245267	0.0262883	0.18025	0.892353	0.707586	mas2	SPBC23G7.02c	mitochondrial processing peptidase(MPP) complex alpha subunit Mas2 (predicted)
SPBC11C11.03	0.0105327	0.0749342	0.0853273	0.800169	0.706997	ndc80	ndc10,tid3	NMS complex subunit Ndc80
SPBC21H7.02	0.0126885	0.0847319	0.693538	1.40555	0.706845	taf10	NA	SAGA complex/transcription factor TFIID complex subunit Taf10
SPBC8E4.03	0.0132573	0.0872481	0.259031	0.969226	0.705776	NA	NA	agmatinase 2 (predicted)
SPBC3H7.15	0.0119637	0.0817152	1.19484	1.90126	0.704244	hhp1	NA	serine/threonine protein kinase Hhp1
SPAC17D4.01	0.00974901	0.0710616	-3.26698	-2.55964	0.703909	pex7	SPAC1834.12,SPAP17D4.01	peroxin-7 (predicted)
SPCC1795.11	0.00547909	0.0476979	1.3926	2.09483	0.701604	sum3	ded1,moc2,slh3	translation initiation RNA helicase Sum3
SPAC17G6.04c	0.00837676	0.0642755	0.142865	0.847504	0.699179	cpp1	NA	protein farnesyltransferase beta subunit Cpp1
SPBC2A9.07c	0.00239516	0.0258872	-0.576906	0.127145	0.698534	hpz1	NA	zf-PARP type zinc finger protein, G1-S transition regulator Hpz1
SPBC2G5.05	0.000617622	0.00875727	1.74114	2.43908	0.6977	NA	NA	transketolase (predicted)
SPBC428.01c	0.00088313	0.0115216	1.84914	2.54994	0.697453	nup107	SPBC582.11c	nucleoporin Nup107
SPBC3B8.04c	0.0138132	0.0888943	1.51789	2.21454	0.693183	NA	NA	sodium ion transmembrane transporter (predicted)
SPBC83.07	0.0130607	0.0862545	-0.630076	0.0712358	0.692883	jmj3	kdm4	Lid2 complex subunit, histone demethylase H3-K36 specific Jmj3
SPBC16H5.14c	0.00967097	0.0708021	-0.0381196	0.661902	0.692732	NA	SPBC21H7.08	short chain dehydrogenase DHRS family (predicted)
SPAC1639.01c	0.00629701	0.0525542	-0.601134	0.0932571	0.691938	NA	SPAC806.09c	GNS1/SUR4 family protein (predicted)
SPAC1B3.12c	0.0146488	0.0918043	-3.0338	-2.33385	0.691473	rpb10	NA	DNA-directed RNA polymerase I, II, and III subunit Rpb10
SPBC11C11.07	0.000560379	0.00807214	-1.31938	-0.627791	0.691138	rpl1801	rpl18,rpl18-1	60S ribosomal protein L18
SPCC290.04	0.00291683	0.0296665	-0.0143422	0.68123	0.690788	ams2	SPCC4F11.01	cell cycle regulated GATA-type transcription factor Ams2
SPAC12B10.05	0.0091875	0.0684452	-2.26672	-1.56909	0.690681	icp55	ppp43	mitochondrial intermediate cleavage peptidase Icp55 (predicted)
SPBC1709.02c	0.0151819	0.0938291	1.69998	2.3866	0.685703	vrs1	SPBC1734.18c,ValRS1,vas1	cytoplasmic valine-tRNA ligase Vrs1/Vas1
SPAC30C2.02	0.0125832	0.0844999	0.196232	0.878247	0.679154	mmd1	NA	deoxyhypusine hydroxylase (predicted)
SPBC1703.07	0.0114892	0.0788116	3.14026	3.81684	0.676055	acl1	NA	ATP citrate synthase subunit 1 (predicted)
SPAC3H8.06	0.00119972	0.0148815	0.571617	1.24172	0.666559	aur1	NA	inositol phosphorylceramide synthase Aur1 (predicted)
SPBC29A10.05	0.00719681	0.057816	-0.973485	-0.304229	0.663125	exo1	mut2	exonuclease I Exo1
SPAC20G4.08	0.0157667	0.0962894	2.21389	2.87643	0.660323	pdc1	SPAC4F10.01	P-body assembly protein
SPAC1F5.10	0.016018	0.0970811	0.887577	1.55071	0.660201	fal1	NA	exon junction complex subunit, ATP-dependent RNA helicase Fal1
SPBC13G1.14c	0.0103756	0.0741472	0.291086	0.957562	0.659429	rns1	SPBC25D12.07c	exon junction complex subunit, RNA-binding protein Rns1
SPAC31A2.06	0.00913441	0.0682302	-1.27584	-0.611738	0.657387	atp25	NA	mitochondrial ATP synthase complex assembly protein Atp25 (predicted)
SPAC19B12.01	0.00681643	0.055411	0.0885391	0.747517	0.656235	NA	SPAC4F10.21	TPR repeat protein, TTC27 family
SPBPB10D8.04c	0.0113801	0.0784837	-0.705352	-0.0434777	0.655072	NA	NA	transmembrane transporter (predicted)
SPBC15D4.05	0.0155162	0.0951238	0.766054	1.42732	0.654682	NA	NA	conserved CobW/HypB/UreG nucleotide binding domain protein (predicted)
SPBC530.06c	0.00610469	0.0512794	0.197235	0.857588	0.654369	clu1	NA	clustered mitochondria (cluA/CLU1) homolog Clu1 (predicted)
SPAC1D4.13	0.00703228	0.0566845	0.856716	1.51334	0.652938	byr1	ste1,ste3	MAP kinase kinase Byr1
SPBPB2B2.06c	0.0161723	0.0977017	0.658367	1.3105	0.650669	NA	NA	extracellular 5'-nucleotidase, human NT5E family (predicted)
SPBC337.09	0.0105525	0.0749634	-0.838682	-0.185947	0.649486	erg28	NA	Erg28 protein (predicted)
SPBC19C7.10	0.00314007	0.0313222	-0.363554	0.289447	0.649159	bqt4	NA	bouquet formation protein Bqt4
SPAC1834.05	0.014407	0.0913247	2.04632	2.69636	0.647113	alg9	NA	mannosyltransferase complex subunit Alg9 (predicted)
SPAC227.07c	0.012143	0.0822293	1.5483	2.19894	0.646878	pab1	ret1	protein phosphatase PP2A regulatory subunit B-55 Pab1
SPBC29A10.10c	0.0128706	0.0857084	-1.38396	-0.73425	0.642629	dbl8	NA	tRNA-splicing endonuclease positive effector Dbl8
SPCC18.02	0.00875637	0.0663378	1.57148	2.21543	0.641145	NA	NA	transmembrane transporter (predicted)
SPAC23H3.03c	0.0136488	0.0884306	1.30674	1.95338	0.640589	npr2	NA	SEA/Iml1/Npr2/3 complex subunit Npr2 (predicted)
SPAC105.03c	0.00755165	0.0600966	0.437004	1.07928	0.637448	NA	NA	transcription factor (predicted)
SPCC162.12	0.00611821	0.051303	0.558754	1.2013	0.637021	tco89	SPCC1753.06c	TORC1 subunit Tco89
SPCC126.15c	0.01343	0.0880862	-0.574884	0.0644665	0.632977	sec65	NA	signal recognition particle subunit Sec65 (predicted)
SPBC14F5.03c	0.0150376	0.0934797	0.780623	1.41265	0.631014	kap123	NA	karyopherin Kap123
SPAC6F6.03c	0.0135621	0.0883876	-0.529468	0.101903	0.629087	nog2	NA	ribosome export GTPase Nog2 (predicted)
SPAC630.03	0.0162218	0.0978208	2.69301	3.31547	0.621064	arp3	act2	Arp2/3 protein complex, actin-like protein subunit Arp3
SPAC1565.08	0.00610147	0.0512794	1.27782	1.8984	0.620472	cdc48	dsc6,SPAC6F12.01	AAA family ATPase involved in ubiquitin-mediated protein degradation Cdc48
SPBC557.04	0.00977536	0.0711313	2.25084	2.87263	0.618459	ppk29	NA	Ark1/Prk1 family protein kinase Ppk29
SPBC27B12.06	0.00870701	0.0660684	0.778766	1.39557	0.611993	gpi13	NA	pig-O (predicted)
SPCC14G10.03c	0.0112828	0.0780652	0.513428	1.12488	0.608308	ump1	NA	proteasome maturation factor Ump1 (predicted)
SPBC21C3.14c	0.00603188	0.0509359	1.33312	1.93874	0.603392	NA	NA	Schizosaccharomyces specific protein
SPCC417.08	0.00047342	0.00699609	0.00630949	0.60798	0.601475	tef3	NA	translation elongation factor eEF3
SPBP19A11.06	0.0123717	0.0834306	-0.138013	0.464262	0.596514	lid2	SPBP4H10.01	Lid2 complex PHD finger and jmjC subunit Lid2
SPCC70.02c	0.0164528	0.0986699	0.0153096	0.615508	0.594962	inh1	NA	mitochondrial proton-transporting ATP synthase inhibitor Inh1 (predicted)
SPAC22H10.05c	0.0126022	0.0845092	0.403607	1.00024	0.591435	NA	NA	mRNA cleavage and polyadenylation specificity factor complex polyribonucleotide 5'-hydroxyl-kinase subunit (predicted)
SPAC31A2.09c	0.0147877	0.0923123	0.815021	1.41146	0.590638	apm4	NA	AP-2 adaptor complex mu subunit Apm4 (predicted)
SPAC26F1.14c	0.00803871	0.0624827	1.30106	1.88756	0.582481	aif1	SPAC29A4.01c	apoptosis-inducing factor homolog Aif1 (predicted)
SPAC26H5.10c	0.00290623	0.0296665	-1.11704	-0.537236	0.579119	tif51	NA	translation elongation factor eIF5A (predicted)
SPAC22F3.10c	0.0137007	0.0885278	0.377907	0.958564	0.578478	gcs1	apd1,gsh1	glutamate-cysteine ligase Gcs1
SPAC3H5.10	0.00684364	0.0555379	-1.63565	-1.07998	0.555036	rpl3202	rpl32,rpl32-2	60S ribosomal protein L32 (predicted)
SPCC1223.02	0.000858612	0.0112941	0.346844	0.889663	0.54271	nmt1	thi3	4-amino-5-hydroxymethyl-2-methylpyrimidine phosphate synthase Nmt1
SPBC32H8.12c	0.00333301	0.0326388	2.4866	3.02496	0.538428	act1	cps8,pi012	actin Act1
SPAC1687.03c	0.0159947	0.0970629	-0.138579	0.404522	0.538411	rfc4	NA	DNA replication factor C complex subunit Rfc4 (predicted)
SPBC3F6.05	0.0160694	0.0972694	-0.0986193	0.430381	0.524971	rga1	NA	RhoGAP, GTPase activating protein Rga1
SPBC15D4.09c	0.0140492	0.0901708	0.397967	0.913795	0.513605	met3	NA	cystathionine gamma-synthase Met3
SPBC543.10	0.0153542	0.0944932	0.448974	0.962428	0.509168	get1	NA	GET complex (ER membrane insertion) subunit Get1 (predicted)
SPBC1734.12c	0.00736439	0.0589644	-0.0501178	0.463013	0.509149	alg12	NA	dolichyl pyrophosphate Man7GlcNAc2 alpha-1,6-mannosyltransferase Alg12 (predicted)
SPCC1682.10	0.0150723	0.0934797	1.61673	2.0733	0.455062	rpn8	NA	19S proteasome regulatory subunit Rpn8 (predicted)
SPBC1677.03c	0.010899	0.0765164	2.80224	2.37797	-0.425426	tda1	NA	threonine ammonia-lyase Tda1
SPBC24C6.05	0.0150541	0.0934797	0.514876	0.0362406	-0.481082	sec28	NA	coatomer epsilon subunit (predicted)
SPBC19F5.02c	0.0129201	0.0857084	0.7087	0.210428	-0.5007	utp4	NA	U3 snoRNP protein Utp4 (predicted)
SPAC1006.09	0.0142616	0.0907705	0.668715	0.165	-0.508147	win1	SPAC1250.06c,SPAPJ730.01	MAP kinase kinase kinase Win1
SPAC4A8.15c	0.0147553	0.0922764	-0.818984	-1.3335	-0.515093	cdc3	NA	profilin
SPBC36.05c	0.0104969	0.0747906	2.13624	1.61745	-0.521293	clr6	NA	histone deacetylase (class I) Clr6
SPAC9G1.03c	0.00800172	0.0622963	-2.21052	-2.733	-0.522782	rpl3001	rpl30,rpl30-1	60S ribosomal protein L30 (predicted)
SPAC31G5.02	0.00686558	0.0556216	1.77969	1.25942	-0.524061	rot1	NA	ER chaperone Rot1 (predicted)
SPAC23D3.13c	0.0146034	0.0917079	0.226061	-0.312395	-0.544017	NA	NA	guanyl-nucleotide exchange factor (predicted)
SPCC1672.02c	0.00939216	0.0694418	-1.42017	-1.97046	-0.552167	sap1	NA	switch-activating protein Sap1
SPBC1271.07c	0.0145736	0.0917079	-0.807729	-1.3545	-0.552514	NA	NA	N-acetyltransferase (predicted)
SPCC162.07	0.0129785	0.0858886	1.11429	0.555751	-0.560755	ent1	NA	epsin
SPCC1450.05c	0.0166146	0.0994385	1.56127	1.00674	-0.561161	rox3	med19	mediator complex subunit Med19
SPAPB17E12.05	0.00518857	0.0460054	-2.42399	-2.98931	-0.566238	rpl3703	rpl37	60S ribosomal protein L37 (predicted)
SPAC12G12.07c	0.00677314	0.0552467	-1.52947	-2.09426	-0.566634	NA	NA	conserved fungal protein
SPCC569.05c	0.0159376	0.0969623	-0.312232	-0.872223	-0.566776	NA	NA	spermidine family transmembrane transporter (predicted)
SPAC4G9.10	0.0135761	0.0883876	1.80061	1.23307	-0.570555	arg3	NA	ornithine carbamoyltransferase Arg3
SPCC1739.06c	0.0142753	0.0907705	-0.0108983	-0.591105	-0.585762	met1	NA	uroporphyrin methyltransferase Met1
SPBC800.04c	0.00760381	0.0603364	-1.43715	-2.04722	-0.610288	rpl4301	rpl37a-1,rpl43,rpl43-1	60S ribosomal protein L37a (predicted)
SPAC8F11.09c	0.00392468	0.0369909	0.837647	0.229422	-0.612479	nnt1	NA	nicotinamide N-methyltransferase Nnt1 (predicted)
SPBC947.15c	0.00907403	0.0678851	2.00253	1.38956	-0.615706	nde1	NA	mitochondrial NADH dehydrogenase (ubiquinone) Nde1 (predicted)
SPAPB24D3.06c	0.0142296	0.0907705	-0.112334	-0.724372	-0.619957	NA	NA	DUF1749 family protein
SPBC36.11	0.014026	0.0901432	0.198729	-0.416198	-0.622265	NA	NA	Schizosaccharomyces specific protein
SPCP1E11.09c	0.0141098	0.0903693	-2.78308	-3.42275	-0.640167	rpp103	rpp1-3	60S acidic ribosomal protein Rpp1-3
SPBP23A10.13	0.00265714	0.0276259	-0.732436	-1.38459	-0.657935	orc4	orp4	origin recognition complex subunit Orc4
SPBC1198.02	0.00569789	0.0489793	1.33419	0.681721	-0.659508	dea2	NA	adenine deaminase Dea2
SPAC6C3.02c	0.00831852	0.0640339	-0.169001	-0.828518	-0.662813	NA	NA	mitochondrial CHCH domain protein (predicted)
SPBC18H10.20c	0.00446023	0.040755	-1.13011	-1.78871	-0.664089	any1	arn1,art1	arrestin-related endocytic adaptor Any1
SPCC584.01c	0.00987568	0.0715352	1.01759	0.348968	-0.669758	met10	NA	sulfite reductase NADPH flavoprotein subunit (predicted)
SPCC1223.05c	0.00301636	0.0303411	-2.14098	-2.82014	-0.681608	rpl3702	rpl37,rpl37-2	60S ribosomal protein L37 (predicted)
SPBC17A3.04c	0.00322796	0.0317361	0.806965	0.125734	-0.682382	rar1	mes1,mrs1,pi042	cytoplasmic methionine-tRNA ligase Mrs1 (predicted)
SPAC328.09	0.00530573	0.0465272	1.40521	0.718698	-0.692164	NA	NA	mitochondrial 2-oxoadipate and 2-oxoglutarate transmembrane transporter (predicted)
SPBC3D6.02	0.0126833	0.0847319	1.90351	1.20983	-0.693984	but2	NA	But2 family protein But2
SPCC24B10.06	0.0134573	0.0881443	0.0108147	-0.677505	-0.695094	NA	NA	Schizosaccharomyces specific protein, predicted GPI anchor
SPBC16E9.11c	0.0129115	0.0857084	0.961966	0.271641	-0.697575	pub3	NA	HECT-type ubiquitin-protein ligase E3 Pub3 (predicted)
SPBC24C6.06	0.00514063	0.0457497	1.1435	0.449114	-0.702608	gpa1	NA	G-protein alpha subunit
SPBC29A3.09c	0.00434744	0.0398765	0.22352	-0.477075	-0.703633	gcn20	NA	AAA family ATPase Gcn20 (predicted)
SPBC713.12	0.00464818	0.0421505	2.30741	1.6049	-0.704126	erg1	NA	squalene monooxygenase Erg1 (predicted)
SPAC31G5.04	0.00785217	0.0617343	2.52929	1.82596	-0.704154	lys12	NA	homoisocitrate dehydrogenase Lys12
SPBP4H10.17c	0.00229928	0.0250474	1.61773	0.918236	-0.704354	NA	mrps2	carboxyl methyl esterase (predicted)
SPAC959.03c	0.00844122	0.0645632	-0.478337	-1.20018	-0.727131	utp7	NA	U3 snoRNP-associated protein Utp7 (predicted)
SPBC6B1.02	0.00293572	0.0297801	0.792586	0.0690266	-0.728102	ppk30	NA	Ark1/Prk1 family protein kinase Ppk30
SPCC622.08c	0.011035	0.077006	1.06388	0.335675	-0.728675	hta1	NA	histone H2A alpha
SPBP4H10.12	0.00731846	0.0586948	0.915794	0.190683	-0.729323	NA	NA	protein with a role in ER delivery of tail-anchored membrane proteins (predicted)
SPCC736.03c	0.00781439	0.0616397	0.599403	-0.121873	-0.729623	msf1	NA	mitochondrial phenylalanyl-tRNA synthetase Msf1 (predicted)
SPCC1322.09	0.00464451	0.0421505	0.448794	-0.278314	-0.731576	NA	NA	conserved fungal protein
SPBC215.05	0.0133113	0.0874275	2.0465	1.31309	-0.734247	gpd1	NA	glycerol-3-phosphate dehydrogenase Gpd1
SPBC17D1.05	0.010684	0.075673	0.246108	-0.48449	-0.73524	NA	NA	Schizosaccharomyces specific protein
SPAC328.03	0.00858058	0.0653637	2.26849	1.53428	-0.735575	tps1	NA	alpha,alpha-trehalose-phosphate synthase
SPACUNK4.16c	0.00592669	0.0503537	2.2189	1.48166	-0.738779	tps3	NA	alpha,alpha-trehalose-phosphate synthase (predicted)
SPAC23H4.06	0.00790272	0.0619615	1.10625	0.365115	-0.741675	gln1	NA	glutamate-ammonia ligase Gln1
SPAC25G10.09c	0.0108831	0.0765164	1.69188	0.950487	-0.743293	pan1	SPAC27F1.01c	actin cortical patch component, with EF hand and WH2 motif Panl (predicted)
SPAC22E12.09c	0.00403189	0.0377783	-0.219173	-0.955833	-0.745142	krp1	krp	kexin
SPBC8D2.16c	0.00597908	0.0505792	-0.988806	-1.72495	-0.7454	NA	NA	SPOUT domain containing methyltransferase, implicated in chromosome segregation
SPAC5D6.13	0.00237434	0.0257202	1.00553	0.262998	-0.745799	vps74	SPAPJ735.02c	Golgi phosphoprotein 3 family Vps74 (predicted)
SPCC188.11	0.00399201	0.0374779	1.07545	0.333215	-0.748581	prp45	cwf13,snw1,SPCC584.08	splicing factor Prp45
SPBC29A10.01	0.004344	0.0398765	1.51642	0.766228	-0.752619	ccr1	SPBC365.17	NADPH-cytochrome p450 reductase
SPBC1773.17c	0.00198196	0.0223285	0.555088	-0.193692	-0.753914	NA	SPBP26C9.01c	glyoxylate reductase (predicted)
SPCC285.13c	0.00226529	0.0248197	0.18363	-0.567717	-0.754791	nup60	NA	nucleoporin Nup60
SPAC11D3.02c	0.00881681	0.0664801	1.52612	0.773758	-0.755965	NA	NA	ELLA family acetyltransferase (predicted)
SPAC31G5.13	0.00422375	0.039086	0.722141	-0.0324543	-0.758463	rpn11	bfr2,mts5,pad1,sks1	19S proteasome regulatory subunit Rpn11
SPAC16.05c	0.0024171	0.0260069	0.513754	-0.245628	-0.760507	sfp1	NA	transcription factor Sfp1 (predicted)
SPAC25B8.10	0.00287247	0.0295687	1.37959	0.620485	-0.762521	NA	NA	trans-aconitate 3-methyltransferase (predicted)
SPBC3H7.18	0.0131795	0.0869192	-0.402665	-1.15388	-0.763615	tam8	NA	Schizosaccharomyces specific protein Tam8
SPBC1683.01	0.00667513	0.0545402	2.1542	1.3897	-0.765907	NA	NA	inorganic phosphate transmembrane transporter (predicted)
SPBC106.04	0.000260256	0.00432676	2.20753	1.44392	-0.766061	ada1	NA	adenosine deaminase Ada1
SPAC139.01c	0.00121074	0.0149408	-0.672716	-1.43508	-0.766742	ath2	SPAC955.02c	Ath1 complex protein Ath2 nuclease, XP-G family (predicted)
SPCC1840.02c	0.00287851	0.0295687	1.47032	0.702701	-0.768446	bgs4	cwg1,orb11,pbr1,sph1	secondary septum 1,6 branched 1,3-beta-glucan synthase catalytic subunit Bgs4
SPBC17A3.08	0.00936709	0.0694267	-1.6254	-2.38289	-0.771107	NA	pi038	TatD homolog (predicted)
SPAC14C4.12c	0.0109788	0.0767397	-0.309818	-1.07293	-0.773594	laf1	NA	Clr6 L associated factor 1 Laf1
SPBPB7E8.01	0.00109456	0.0137914	1.65979	0.88517	-0.774986	NA	SPBP7E8.01	Schizosaccharomyces specific protein, predicted GPI anchor
SPCC1529.01	0.00291832	0.0296665	1.59302	0.819851	-0.778367	NA	SPCC794.14	transmembrane transporter (predicted)
SPBC119.05c	0.00690801	0.0558708	1.61036	0.832576	-0.783401	lsb1	csh3	Wiskott-Aldrich syndrome homolog binding protein Lsb1 (predicted)
SPAC1142.06	0.0152386	0.0940239	1.05019	0.26775	-0.78463	get3	NA	GET complex (ER membrane insertion) subunit Get3 (predicted)
SPAC3C7.04	0.0157417	0.0962597	-0.288473	-1.06619	-0.787367	NA	NA	transcription factor (predicted)
SPCC16C4.04	0.0112989	0.0780652	0.0943842	-0.682631	-0.788686	NA	NA	Schizosaccharomyces specific protein
SPBC56F2.04	0.0155019	0.0951238	0.171875	-0.616929	-0.791156	utp20	NA	U3 snoRNP protein Utp20 (predicted)
SPBC32F12.10	0.00044477	0.00667573	1.91204	1.11852	-0.794707	NA	NA	phosphoglucomutase (predicted)
SPBC6B1.04	0.00110364	0.0138648	-0.927675	-1.71494	-0.795231	mde4	NA	microtubule-site clamp monopolin complex subunit Mde4
SPAC57A7.09	0.00126901	0.0153823	1.73157	0.94227	-0.796161	NA	NA	E3 ubiquitin-protein ligase, human RNF family homolog
SPBC800.05c	0.000589469	0.00842501	2.46828	1.67213	-0.796895	atb2	alp2,ban5,tub1	tubulin alpha 2
SPAC16C9.03	0.00133813	0.0160979	-0.38152	-1.17925	-0.801075	nmd3	NA	export adaptor Nmd3 (predicted)
SPAC1D4.11c	0.0141897	0.0907079	-0.690578	-1.48088	-0.80183	lkh1	kic1	dual specificity protein kinase Lkh1
SPAC56E4.06c	0.00100473	0.0129667	1.62994	0.823865	-0.811365	ggt2	NA	gamma-glutamyltranspeptidase Ggt2
SPAC1071.08	0.00532613	0.0466207	-1.51348	-2.32647	-0.813589	rpp203	rla6,rpa2,rpp2-3	60S acidic ribosomal protein A2
SPAC11E3.11c	0.00255528	0.0270081	0.387853	-0.42095	-0.816883	syt22	NA	guanyl-nucleotide exchange factor Syt22
SPBC651.09c	0.00125475	0.0152481	0.678313	-0.135425	-0.817884	prf1	rtf1	RNA polymerase II associated Paf1 complex (predicted)
SPBC725.04	0.000189234	0.00322439	0.884535	0.070389	-0.818607	hac1	NA	2-hydroxyacyl-CoA lyase Hac1 (predicted)
SPBC11C11.05	0.0135896	0.0883876	0.47286	-0.344588	-0.821513	NA	NA	KRE9 family cell wall 1,6-beta-glucan biosynthesis protein (predicted)
SPBC215.01	0.00456379	0.0416218	1.18471	0.3677	-0.821582	NA	SPBC3B9.20	GTPase activating protein (predicted)
SPAC959.02	0.00141047	0.0167994	1.1028	0.279562	-0.825547	sec17	NA	alpha SNAP (predicted)
SPAC1805.17	0.00197547	0.0223244	1.40027	0.573364	-0.828365	crm1	caf2,SPAC1B2.01	importin family nuclear export receptor Crm1
SPBC26H8.10	0.00262301	0.0275416	0.742985	-0.0825414	-0.82912	dis3	rrp44	3'-5' exoribonuclease subunit Dis3
SPBC6B1.08c	0.00335027	0.0327369	2.02389	1.19659	-0.829329	ofd1	NA	2-oxoglutarate and Fe(II) dioxygenase domain containing protein 1
SPAPB2C8.01	0.000308622	0.00500909	2.30618	1.47407	-0.833042	NA	NA	cell surface glycoprotein, adhesion molecule (predicted)
SPAC18G6.06	0.0034926	0.033647	0.605127	-0.23073	-0.840635	utp11	NA	U3 snoRNP-associated protein Utp11 (predicted)
SPBC23G7.10c	0.0144197	0.0913247	-0.499071	-1.33087	-0.847147	NA	NA	NADH-dependent flavin oxidoreductase (predicted)
SPBC16E9.13	0.00656906	0.0539504	0.211169	-0.633516	-0.84829	ksp1	ppk20	serine/threonine protein kinase Ksp1 (predicted)
SPAPB1A10.13	0.00568976	0.0489793	-0.137725	-0.98082	-0.848837	NA	NA	Schizosaccharomyces specific protein
SPCC285.08	0.00814106	0.0630734	-1.23591	-2.08198	-0.850415	ret2	NA	coatomer delta subunit Ret2 (predicted)
SPBP4H10.16c	0.0088043	0.0664801	0.674077	-0.169522	-0.850651	NA	NA	G-patch RNA-binding protein, involved in splicing (predicted)
SPCC4G3.09c	0.00345009	0.0333718	-0.55053	-1.39129	-0.852602	gyp3	NA	GTPase activating protein Gyp3 (predicted)
SPAC20G8.05c	0.000435588	0.00655848	0.453067	-0.403516	-0.859451	cdc15	NA	extended Fer/CIP4 (EFC) domain protein Cdc15
SPAP8A3.07c	0.000561408	0.00807214	0.783803	-0.0752444	-0.859769	NA	NA	phospho-2-dehydro-3-deoxyheptonate aldolase (predicted)
SPAC16.04	0.00554473	0.0481818	-1.07685	-1.93375	-0.861449	dus3	NA	tRNA dihydrouridine synthase Dus3 (predicted)
SPAPB8E5.04c	0.00186096	0.0212655	1.19164	0.323302	-0.870743	npc2	NA	Niemann-Pick disease type C2 protein hE1 homolog Npc2 (predicted)
SPBC36.04	0.000668518	0.00927787	0.40705	-0.464503	-0.873424	cys11	cys1a	cysteine synthase
SPCC645.07	0.000990653	0.0128196	-0.767599	-1.63558	-0.874426	rgf1	NA	RhoGEF for Rho1, Rgf1
SPBC36.10	5.76486e-05	0.00117958	1.19414	0.317334	-0.879402	ups2	NA	mitochondrial intermembrane space protein; involved in phospholipid metabolism Ups2 (predicted)
SPCC4G3.02	0.000362246	0.00574316	-0.0549114	-0.929741	-0.883027	aph1	NA	bis(5'-nucleosidyl)-tetraphosphatase
SPBC1105.05	0.000388754	0.0060238	0.804006	-0.0811379	-0.88587	exg1	NA	glucan 1,6-beta-glucosidase Exg1
SPBC106.17c	0.00120337	0.0148882	2.07239	1.18759	-0.886563	cys2	NA	homoserine O-acetyltransferase (predicted)
SPAPB1E7.05	0.0046149	0.0420079	0.577471	-0.304984	-0.889348	gde1	NA	glycerophosphoryl diester phosphodiesterase Gde1 (predicted)
SPCC553.11c	0.000416876	0.00631647	0.859022	-0.0253303	-0.890965	toa2	NA	transcription factor TFIIA complex small subunit Toa2 (predicted)
SPAC664.09	0.000837678	0.0110796	0.506961	-0.380964	-0.892658	ggt1	NA	gamma-glutamyltranspeptidase Ggt1
SPBC29B5.04c	0.00111749	0.0139701	1.12395	0.237939	-0.893593	NA	NA	actin cortical patch protein (predicted)
SPAC17A5.14	0.00121391	0.0149414	0.837691	-0.0534467	-0.894155	exo2	NA	exonuclease II Exo2
SPAC1071.09c	0.00245423	0.0262883	-5.26027	-6.15071	-0.898272	NA	NA	DNAJ domain protein, DNAJC9 family (predicted)
SPAC3A12.02	0.00318167	0.0316055	0.272324	-0.614287	-0.899034	NA	NA	mitochondrial inorganic diphosphatase (predicted)
SPBC3B9.11c	0.00935391	0.0694267	-0.885149	-1.77494	-0.904447	ctf1	NA	mRNA cleavage and polyadenylation specificity factor complex subunit Ctf1
SPAC3A11.08	0.000643243	0.00903014	0.132103	-0.765011	-0.906041	pcu4	Cul-4,cul4	cullin 4
SPBC428.11	0.000291561	0.00474827	1.95892	1.05113	-0.908466	met17	cys2	homocysteine synthase Met17
SPAC31G5.18c	0.0017613	0.0204191	0.237074	-0.662668	-0.908713	sde2	NA	silencing defective protein Sde2
SPBC17F3.01c	0.000282977	0.00468072	0.542661	-0.36546	-0.914196	rga5	SPBC557.01	RhoGAP, GTPase activating protein Rga5
SPBC30D10.14	0.0106711	0.075673	0.946791	0.0414617	-0.919215	NA	NA	dienelactone hydrolase family (predicted)
SPCC1672.01	0.00110617	0.0138648	-3.48826	-4.40417	-0.921603	NA	NA	histidinol-phosphatase(predicted)
SPAC23D3.16	0.0149436	0.0930431	-1.27449	-2.17752	-0.925281	NA	NA	Schizosaccharomyces specific protein
SPAC1002.12c	9.3532e-06	0.000276438	1.25516	0.331726	-0.928295	NA	NA	succinate-semialdehyde dehydrogenase
SPAC6F6.10c	0.000753077	0.0102145	0.741714	-0.185421	-0.929667	arc2	arc34	ARP2/3 actin-organizing complex subunit Arc34
SPAC1952.09c	0.000612674	0.00873061	2.14883	1.22164	-0.930656	NA	NA	acetyl-CoA hydrolase (predicted)
SPBC1105.03c	0.0050371	0.0449956	-0.587008	-1.52128	-0.939876	mrpl1601	mrpl16	mitochondrial ribosomal protein subunit L16 (predicted)
SPCC1827.03c	0.000123442	0.00225588	2.27648	1.33287	-0.944426	NA	NA	acetyl-CoA ligase (predicted)
SPCC1322.14c	0.0135096	0.0882457	1.52601	0.580407	-0.946033	vtc4	NA	vacuolar transporter chaperone (VTC) complex subunit (predicted)
SPAC227.12	0.0046951	0.0424956	-0.764854	-1.69544	-0.946376	rna4	prp4	U4/U6 x U5 tri-snRNP complex subunit Prp4 family, Rna4
SPCC1682.11c	0.00889076	0.0668272	-1.07792	-2.0065	-0.946591	ctl1	NA	protein implicated in autophagy Ctl1
SPCC306.05c	0.00175984	0.0204191	0.211177	-0.72819	-0.946774	ins1	NA	INSIG domain protein
SPAC17A5.09c	0.000862643	0.011316	1.8466	0.907334	-0.948807	glc8	NA	protein phosphatase regulatory subunit Glc8 (predicted)
SPAC15F9.02	0.00387127	0.0366317	0.559793	-0.385432	-0.949864	seh1	NA	SEA complex subunit Seh1
SPBC1861.01c	0.00630036	0.0525542	-2.14662	-3.08493	-0.954649	cnp3	mif2,SPBC56F2.13	kinetochore protein, CENP-C ortholog Cnp3
SPCC330.08	0.00155976	0.0183945	1.59677	0.645349	-0.954876	alg11	gmd3	alpha-1,2-mannosyltransferase Alg11
SPAC23H3.14	0.00793657	0.062092	-0.967144	-1.91199	-0.958553	avl9	NA	post-Golgi vesicle-mediated transport protein Avl9 (predicted)
SPBC32H8.08c	0.00795207	0.0621118	0.0693048	-0.884732	-0.961783	omh5	pi016,SPACTOKYO_453.20	alpha-1,2-mannosyltransferase Omh5 (predicted)
SPBC1683.07	0.00586551	0.0500844	-1.15299	-2.10153	-0.964446	mal1	NA	maltase alpha-glucosidase Mal1
SPAC1006.05c	0.0146143	0.0917079	0.102705	-0.85456	-0.964491	och1	NA	alpha-1,6-mannosyltransferase Och1
SPBC17A3.03c	0.00594756	0.0504016	-0.362976	-1.31729	-0.964759	NA	pi043	phosphoprotein phosphatase (predicted)
SPBC3D6.06c	0.000721299	0.00989564	1.37236	0.412587	-0.964783	prs5	NA	ribose-phosphate pyrophosphokinase Prs5 (predicted)
SPAC1687.15	0.00131253	0.0158297	1.92953	0.968591	-0.96519	gsk3	skp1	serine/threonine protein kinase Gsk3
SPBC3B9.14c	0.00593139	0.0503537	-0.0531567	-1.01225	-0.96734	mrpl3	NA	mitochondrial ribosomal protein subunit L3 (predicted)
SPAC227.14	0.00180421	0.020716	-1.71894	-2.67848	-0.968026	yfh7	NA	uridine kinase Yfh7 (predicted)
SPAC1B2.03c	0.000223949	0.00376235	0.729687	-0.236603	-0.968027	NA	NA	GNS1/SUR4 family protein (predicted)
SPAC1786.03	0.000284957	0.00468072	2.12698	1.1624	-0.969387	cut11	SPAC24C9.01	spindle pole body docking protein Cut11
SPAP32A8.03c	0.000743842	0.0101468	0.828127	-0.135161	-0.970318	bop1	NA	ubiquitin-protein ligase E3 (predicted)
SPCC895.03c	0.000830977	0.011052	0.773143	-0.190371	-0.9712	sua5	NA	tRNA N6-threonyl-carbamoyl-adenosine (t6A) Sua5 (predicted)
SPAC821.07c	0.00377387	0.0358518	-0.331928	-1.29345	-0.973044	moc3	NA	transcription factor Moc3
SPBC25B2.07c	0.000875161	0.0114488	-0.31558	-1.27868	-0.973678	mmb1	mug164	mitochondrial microtubule binder Mmb1
SPBC3D6.13c	0.00049586	0.00726048	2.54693	1.57159	-0.976828	pdi3	pdi2	ER associated protein disulfide isomerase Pdi3
SPBC1826.01c	0.00966933	0.0708021	-0.602641	-1.57795	-0.978626	mot1	SPBC25B2.12.c,SPBC6B1.01c	TATA-binding protein associated factor Mot1 (predicted)
SPAC1F7.08	0.0031396	0.0313222	-1.92371	-2.90296	-0.983196	fio1	NA	iron transport multicopper oxidase Fio1
SPBC1921.03c	0.000623461	0.0088057	-0.354125	-1.33646	-0.989215	mex67	NA	mRNA export receptor, Tap, nucleoporin Mex67
SPBC1539.07c	0.000135947	0.00245628	2.71579	1.72466	-0.994247	fmd1	NA	glutathione-dependent formaldehyde dehydrogenase (predicted)
SPBC4C3.04c	0.000810115	0.0108148	0.651867	-0.332332	-0.995549	dss4	NA	guanyl-nucleotide exchange factor (predicted)
SPCC736.04c	0.0143287	0.0909891	0.669077	-0.32632	-0.997972	gma12	NA	alpha-1,2-galactosyltransferase Gma12
SPBC365.15	0.0112799	0.0780652	-0.953661	-1.94404	-1.00031	alp4	NA	gamma tubulin complex Spc97/GCP2 subunit Alp4
SPAC144.02	0.00173966	0.0202664	-0.486359	-1.48157	-1.00901	iec1	NA	Ino80 complex subunit Iec1
SPBC409.06	4.9094e-05	0.00103322	2.71811	1.70996	-1.01131	uch2	NA	ubiquitin C-terminal hydrolase Uch2
SPBC2G2.16	0.000137277	0.00246174	0.510332	-0.508764	-1.02182	mpi1	NA	mannose-6-phosphate isomerase Mpi1 (predicted)
SPAC18B11.11	0.000112446	0.0021031	2.16737	1.15284	-1.02195	NA	SPAC1F5.01	GTPase activating protein (predicted)
SPCC777.10c	0.00567162	0.0489793	-1.70222	-2.71625	-1.02911	ubc12	NA	NEDD8-conjugating enzyme Ubc12
SPAC12G12.03	0.0164377	0.0986699	0.0113096	-1.01497	-1.0294	cip2	NA	RNA-binding protein Cip2
SPAC24B11.07c	0.0145589	0.0917079	0.125178	-0.900323	-1.02974	NA	NA	oxidoreductase (predicted)
SPCC126.09	0.00195562	0.0221884	-0.134945	-1.1612	-1.03281	zip2	NA	vacuolar membrane zinc transmembrane transporter (predicted)
SPAC25G10.01	0.0114213	0.0785707	0.107091	-0.924339	-1.03758	NA	SPAC2C4.18	RNA-binding protein involved in histone acetylation
SPBC16C6.08c	0.00353924	0.0340279	-3.52392	-4.56093	-1.03827	qcr6	NA	ubiquinol-cytochrome-c reductase complex subunit 8, hinge protein (predicted)
SPAC4D7.10c	0.00209821	0.0233634	-1.49179	-2.51293	-1.03885	spt20	NA	SAGA complex subunit Spt20
SPAC144.13c	0.0161816	0.0977017	-0.603146	-1.62688	-1.04922	srw1	ste9	substrate-specific mitotic G1 APC coactivator Srw1/Ste9
SPBC4C3.03	2.68382e-05	0.000639311	1.36931	0.323785	-1.04926	thr1	NA	homoserine kinase Thr1 (predicted)
SPAC6G10.03c	6.08165e-05	0.00123833	1.81048	0.764063	-1.04996	cld1	NA	mitochondrial cardiolipin-specific phospholipase Cld1 (predicted)
SPCC16C4.08c	0.000768415	0.0103348	-0.458543	-1.50199	-1.05016	skb15	NA	p21 activated protein kinase inhibitor Skb15
SPBC887.09c	0.00034656	0.00554055	0.362435	-0.676891	-1.05138	sog2	lrp1	leucine-rich repeat protein Sog2
SPCC965.11c	0.0120545	0.0820141	-2.49951	-3.53498	-1.0539	agp3	NA	amino acid transmembrane transporter (predicted)
SPBC14F5.10c	0.000476517	0.0070202	0.110272	-0.935693	-1.059	NA	NA	ubiquitin-protein ligase E3 (predicted)
SPCC970.04c	0.00385443	0.0365446	-1.39374	-2.44106	-1.06118	mob2	NA	protein kinase activator Mob2
SPAC1039.07c	0.0030514	0.0306292	0.219078	-0.827451	-1.0629	NA	NA	aminotransferase class-III, possible transaminase, unknown specificity
SPAC1039.05c	0.00944426	0.0696751	-1.82031	-2.85973	-1.0657	klf1	NA	transcription factor, zf-fungal binuclear cluster type Klf1
SPAC16.01	0.000469338	0.00695725	2.1616	1.09772	-1.06893	rho2	NA	Rho family GTPase Rho2
SPAC1296.04	0.0103418	0.0740154	-1.40639	-2.44913	-1.06903	mug65	NA	dysferlin-like membrane trafficking protein Mug65 (predicted)
SPAC26H5.02c	0.0119301	0.0816015	0.0382614	-1.01146	-1.06929	mgs1	NA	DNA replication ATPase Mgs1 (predicted)
SPBC106.20	1.93514e-05	0.000503557	0.895099	-0.171353	-1.07378	exo70	SPBC582.02	exocyst complex subunit Exo70
SPAC2G11.15c	0.011182	0.0778188	-1.26197	-2.31309	-1.07527	tgs1	SPAC521.01c,tgs2	rRNA methyltransferase Tgs1
SPCC285.05	0.0164602	0.0986699	-1.80416	-2.86871	-1.07779	NA	NA	purine nucleoside transmembrane transporter (predicted)
SPBC4B4.08	0.00015459	0.00275159	1.62869	0.551063	-1.07846	ght2	NA	hexose transmembrane transporter Ght2
SPAC1142.03c	4.8902e-06	0.00016037	0.916254	-0.156727	-1.07944	swi2	SPAC17G6.20c	Swi5 complex subunit Swi2
SPBC36.03c	7.1193e-06	0.000219917	0.554336	-0.527592	-1.08259	mfs3	NA	transmembrane transporter Mfs3
SPBC30B4.08	0.0142433	0.0907705	-1.38183	-2.43644	-1.08348	eri1	NA	double-strand siRNA ribonuclease Eri1
SPAC56F8.10	1.6309e-06	6.41331e-05	2.41401	1.32939	-1.08628	met9	met5	methylenetetrahydrofolate reductase Met9
SPCC1450.02	0.000108801	0.0020429	0.0401703	-1.0423	-1.08631	bdf1	SPCC191.13	Swr1 complex bromodomain subunit Bdf1
SPBC21B10.05c	0.00153103	0.0181001	-0.775202	-1.85217	-1.09107	pop3	wat1	WD repeat protein Pop3
SPCC162.05	6.16697e-05	0.00124001	1.37424	0.285128	-1.09457	coq3	NA	hexaprenyldihydroxybenzoate methyltransferase Coq3
SPAC11E3.14	0.00897351	0.0673435	-1.60604	-2.69779	-1.09682	NA	NA	protein with a role in clearing protein aggregates (predicted)
SPBC1703.12	0.011634	0.0796905	-1.75303	-2.83658	-1.10149	ubp9	NA	ubiquitin C-terminal hydrolase Ubp9
SPAPB24D3.08c	0.00343575	0.0333003	-0.295575	-1.39692	-1.10859	NA	NA	NADP-dependent oxidoreductase (predicted)
SPCC24B10.11c	0.00631281	0.0525665	0.220194	-0.877917	-1.10963	tho7	mft1	THO complex subunit Tho7 (predicted)
SPAC1805.16c	1.90499e-05	0.000498421	1.59852	0.492176	-1.11095	NA	NA	purine nucleoside phosphorylase (predicted)
SPBC359.01	0.0041971	0.0389452	-0.108305	-1.20619	-1.11867	NA	SPBPB10D8.08	amino acid transmembrane transporter (predicted)
SPAC27E2.11c	0.00220843	0.024308	2.70243	1.58302	-1.1198	NA	NA	Schizosaccharomyces specific protein
SPAC1486.11	0.0164656	0.0986699	3.80576	2.7021	-1.1259	fmc1	new3	mitochondrial matrix protein, F1F0 ATP synthase assembly factor Fmc1 (predicted)
SPBC16E9.14c	0.000716656	0.0098602	0.24946	-0.86899	-1.12874	zrg17	NA	cation diffusion family zinc transmembrane transporter Zrg17
SPAC57A10.02	3.69807e-05	0.000835207	1.86256	0.737788	-1.12978	cdr2	NA	serine/threonine protein kinase Cdr2
SPAC31G5.14	2.62668e-05	0.000631986	0.688482	-0.443082	-1.13353	gcv1	n313	glycine decarboxylase T subunit (predicted)
SPBC31E1.01c	0.00320101	0.0316662	1.67542	0.549228	-1.14037	atg2	mug36,SPBC660.18c	autophagy associated protein Atg2
SPCC16A11.02	1.20511e-05	0.000337431	1.89953	0.76	-1.14324	utp13	SPCC63.16	U3 snoRNP-associated protein Utp13 (predicted)
SPBC651.02	0.00116436	0.0144804	-0.208416	-1.34753	-1.1499	nit1	NA	bis(5'-adenosyl)-triphosphatase Nit1 (predicted)
SPBC32H8.03	0.00140357	0.0167589	-0.339237	-1.48377	-1.15111	bem46	SPACTOKYO_453.15c	esterase/lipase (predicted)
SPBC18H10.06c	0.00214893	0.0237623	-0.550209	-1.68236	-1.15194	swd2	swd2.1	Set1C complex subunit Swd2.1
SPBC32C12.03c	0.00654473	0.0539504	-0.728087	-1.87221	-1.15201	ppk25	kin2	serine/threonine protein kinase Ppk25 (predicted)
SPBC21C3.16c	0.000563446	0.00807718	3.42716	2.27499	-1.15764	spt4	NA	DSIF transcription elongation factor complex subunit Spt4
SPAC24H6.04	0.000113701	0.00211829	1.91387	0.752477	-1.16178	hxk1	NA	hexokinase 1
SPAC8C9.12c	0.00479658	0.0433321	-0.734421	-1.89763	-1.16858	NA	NA	mitochondrial iron ion transmembrane transporter (predicted)
SPAC10F6.16	0.000220171	0.00372502	-0.962874	-2.12504	-1.16945	mug134	igo1	endosulfine Igo1
SPAC3A12.17c	0.000326507	0.00524603	0.483449	-0.680554	-1.17125	cys12	cys1b	cysteine synthase-like protein Cys12
SPAC1002.17c	0.00104436	0.0134058	0.630294	-0.531793	-1.17829	urg2	NA	uracil phosphoribosyltransferase (predicted)
SPCC1840.08c	1.60782e-05	0.000425317	0.864426	-0.307047	-1.17882	pdi5	NA	protein disulfide isomerase (predicted)
SPAC29B12.08	1.96194e-05	0.000505042	-0.0219965	-1.20023	-1.18163	clr5	NA	Clr5 protein
SPBC30B4.09	0.00211354	0.0234794	-1.9957	-3.16067	-1.18221	NA	NA	Schizosaccharomyces specific protein
SPAC24B11.12c	0.00247835	0.0264108	0.976187	-0.206915	-1.18547	NA	NA	P-type ATPase (predicted)
SPCC24B10.20	0.00275257	0.0285266	2.5393	1.36939	-1.18884	NA	NA	short chain dehydrogenase (predicted)
SPAC11E3.13c	0.000164598	0.00287626	1.05132	-0.13674	-1.18937	gas5	NA	cell wall protein Gas5, 1,3-beta-glucanosyltransferase (predicted)
SPAC25H1.03	0.00798442	0.0622628	0.281064	-0.887994	-1.1962	atg101	mug66	autophagy associated protein Atg101
SPBC23G7.04c	0.00993764	0.0717669	0.249171	-0.946215	-1.20221	nif1	NA	SEL1 repeat protein Nif1
SPBC36.01c	0.0102654	0.073689	-2.32334	-3.50597	-1.20402	NA	NA	spermidine family transmembrane transporter (predicted)
SPCC1020.08	3.69153e-05	0.000835207	-0.0747052	-1.27365	-1.2047	tyw1	NA	wybutosine biosynthesis protein Tyw1 (predicted)
SPCC417.09c	0.0145952	0.0917079	-3.22437	-4.39438	-1.20591	NA	NA	transcription factor (predicted)
SPCC1739.10	4.81315e-05	0.00102424	-0.0701809	-1.27298	-1.20698	mug33	NA	Tea1-interacting protein involved in exocytosis
SPBC1271.11	0.00109125	0.013786	-0.932167	-2.12087	-1.20865	pet802	NA	mitochondrial S-adenosylmethionine transmembrane transporter (predicted)
SPCC63.10c	0.00583259	0.0499578	-1.34196	-2.53118	-1.2185	sec59	NA	dolichol kinase Sec59 (predicted)
SPBC1198.06c	3.77977e-05	0.00084568	1.29378	0.0751541	-1.22062	NA	NA	mannan endo-1,6-alpha-mannosidase (predicted)
SPBP4H10.19c	0.00202767	0.0227899	0.0741941	-1.13046	-1.22133	NA	NA	calreticulin/calnexin homolog (predicted)
SPAC821.04c	0.00989076	0.0715362	-1.03381	-2.25274	-1.22467	cid13	NA	poly(A) polymerase Cid13
SPAC24B11.09	0.00106993	0.0136246	-0.960603	-2.1815	-1.22505	mpc2	NA	mitochondrial pyruvate transmembrane transporter Mpc2 (predicted)
SPBC13A2.04c	2.86603e-05	0.000672674	0.89657	-0.327214	-1.22556	ptr2	NA	PTR family peptide transmembrane transporter Ptr2
SPBC8D2.01	1.46518e-05	0.000396345	0.510912	-0.710133	-1.22604	gsk31	pi064	serine/threonine protein kinase Gsk31 (predicted)
SPCC645.05c	0.00568173	0.0489793	-0.441156	-1.66305	-1.2274	myo2	rng5	myosin II heavy chain
SPAC1399.03	4.92009e-05	0.00103322	0.381889	-0.841703	-1.22896	fur4	NA	uracil permease
SPAC13G7.02c	1.9907e-06	7.38888e-05	4.0928	2.86561	-1.22909	ssa1	hsp70	heat shock protein Ssa1 (predicted)
SPAC23E2.02	0.00390022	0.0368329	-1.42422	-2.64334	-1.23007	lsd2	saf140,swm2	histone demethylase SWIRM2 (predicted)
SPBC947.06c	0.00879494	0.0664801	-0.649783	-1.86554	-1.23142	NA	NA	spermidine family transmembrane transporter (predicted)
SPBC530.05	2.9037e-06	0.000101481	1.94209	0.713923	-1.2327	prt1	NA	transcription factor (predicted)
SPAPB8E5.09	0.000762216	0.0103093	0.105565	-1.12437	-1.2329	rvb1	NA	AAA family ATPase Rvb1
SPBC29A3.03c	0.00321836	0.0317068	4.10871	2.88703	-1.2354	gid2	rmd5	GID complex ubiquitin-protein ligase E3 subunit Gid2/Rmd5 (predicted)
SPBC1105.04c	0.00699214	0.056456	-0.820331	-2.05913	-1.24304	cbp1	abp1	CENP-B homolog
SPCC338.16	5.59386e-05	0.00114953	0.0917599	-1.13874	-1.24368	pof3	NA	F-box protein Pof3
SPAC3F10.07c	0.00812347	0.0630392	-0.760786	-1.97278	-1.24518	erf4	mug91	palmitoyltransferase complex subunit Erf4
SPCC777.08c	0.00333341	0.0326388	-0.262661	-1.49094	-1.2458	bit61	SPCC777.08	TORC2 subunit Bit61
SPBC19G7.05c	0.00638737	0.0530951	-0.907534	-2.15234	-1.24702	bgs1	cps1,drc1,swl1	primary septum and spore wall linear 1,3-beta-glucan synthase catalytic subunit Bgs1
SPBC1271.10c	0.00286021	0.0295144	-1.93071	-3.16985	-1.24811	NA	NA	transmembrane transporter (predicted)
SPAC30D11.01c	0.000219358	0.00372442	0.306908	-0.937054	-1.24866	gto2	SPAC56F8.01	alpha-glucosidase (predicted)
SPBC1271.09	7.6224e-05	0.00148963	1.05315	-0.193623	-1.2487	tgp1	NA	glycerophosphodiester transmembrane transporter (predicted)
SPCC757.09c	0.00107878	0.0137008	-0.0819495	-1.33246	-1.25213	rnc1	NA	KH domain RNA-binding protein Rnc1
SPBC3H7.03c	0.00265989	0.0276259	0.353231	-0.897668	-1.25302	kgd1	NA	2-oxoglutarate dehydrogenase (lipoamide) (e1 component of oxoglutarate dehydrogenase complex) (predicted)
SPAP32A8.02	0.00138056	0.0165253	-0.855146	-2.10301	-1.25536	NA	NA	xylose and arabinose reductase (predicted)
SPAC1B2.02c	0.000102534	0.00194045	-0.0920709	-1.34178	-1.25734	ugo1	NA	mitochondrial fusion protein Ugo1 (predicted)
SPAC6F6.09	2.49709e-05	0.000610004	0.951396	-0.29768	-1.25969	eaf6	NA	Mst2/NuA4 histone acetyltransferase complex subunit Eaf6
SPCC757.13	0.000226545	0.00379265	0.0984432	-1.15117	-1.26085	NA	NA	dipeptide transmembrane transporter (predicted)
SPAC3H1.09c	0.00407295	0.0380142	0.812975	-0.443695	-1.26104	avt3	NA	vacuolar amino acid transmembrane transporter Avt3
SPCC736.12c	0.0016951	0.0197955	-0.429193	-1.6904	-1.26925	mmi1	NA	nucleus specific RNA binding exosome specificity factor Mmi1
SPAC5D6.07c	0.000739507	0.0101165	0.281286	-0.968132	-1.26984	pxa1	NA	PXA domain protein Pxa1
SPBC26H8.16	6.18971e-05	0.00124001	-1.76207	-3.01968	-1.27077	sdh8	NA	mitochondrial respiratory chain complex II assembly factor 4 Sdh8 (predicted)
SPAC4G9.22	0.00958777	0.0705165	-1.11137	-2.37459	-1.27125	NA	SPNCRNA.531,SPNGAF9	conserved fungal protein
SPAC343.11c	0.000136971	0.00246174	0.204975	-1.06112	-1.27689	msc1	NA	Swr1 complex subunit Chk1
SPBC23E6.01c	0.00526412	0.0462469	0.556193	-0.714818	-1.27791	cxr1	SPBPJ758.01	mRNA splicing factor
SPCC4G3.14	0.000180036	0.00310077	0.45495	-0.820636	-1.28047	mdj1	NA	mitochondrial DNAJ domain protein Mdj1 (predicted)
SPCC61.02	0.00425518	0.0392558	3.36305	2.09627	-1.28172	spt3	NA	SAGA complex subunit Spt3
SPCC364.07	1.00885e-05	0.000296341	2.63899	1.35334	-1.28588	ser3	SPCC4G3.01	D-3 phosphoglycerate dehydrogenase Ser3 (predicted)
SPAC1565.01	4.05252e-05	0.000898308	0.194208	-1.08935	-1.2861	rcf2	NA	cytochrome c oxidase assembly protein Rcf2
SPBC31E1.02c	0.0113923	0.0784837	0.304796	-0.997731	-1.30439	pmr1	cps5,pgak2	P-type ATPase, calcium transporting Pmr1
SPBC16D10.08c	0.000381188	0.00594504	2.88719	1.58061	-1.30948	hsp104	NA	heat shock protein Hsp104
SPAC1F7.10	0.000178382	0.00309248	-0.444259	-1.73984	-1.31471	NA	NA	hydantoin racemase family (predicted)
SPBC336.02	5.31975e-05	0.00110743	-1.01193	-2.32457	-1.31851	NA	dim1	18S rRNA dimethylase (predicted)
SPBC119.03	6.4944e-06	0.000205929	0.472232	-0.840634	-1.31977	NA	NA	human COMT catechol O-methyltransferase homolog 1
SPBC15D4.03	6.74174e-05	0.0013394	-0.482583	-1.78619	-1.31989	slm9	NA	hira protein Slm9
SPAC2F7.08c	0.00217199	0.0239619	2.34072	1.03298	-1.32427	snf5	NA	SWI/SNF complex subunit Snf5
SPAC26F1.09	7.819e-07	3.72821e-05	1.04278	-0.277861	-1.32478	gyp51	NA	GTPase activating protein Gyp51 (predicted)
SPCC16A11.15c	0.00883903	0.0665429	-2.29627	-3.58916	-1.32518	NA	NA	Schizosaccharomyces specific protein
SPAC824.08	7.0514e-06	0.000219235	1.16971	-0.153146	-1.3266	gda1	gdp1	guanosine-diphosphatase Gda1
SPAC56F8.11	9.81e-08	6.9061e-06	0.371764	-0.9497	-1.32918	spc3	NA	signal peptidase subunit Spc3 (predicted)
SPCC126.10	3.1361e-06	0.000107256	0.678691	-0.641032	-1.3307	iah1	NA	isoamyl acetate hydrolytic enzyme Iah1 (predicted)
SPBP4H10.14c	5.11516e-05	0.00106949	0.411701	-0.912826	-1.3357	NA	NA	Schizosaccharomyces specific protein
SPAC32A11.03c	0.0041328	0.0384977	-1.99165	-3.30828	-1.33655	phx1	NA	stationary phase-specific homeobox transcription factor Phx1
SPAC16C9.02c	3.72293e-05	0.000836873	-0.10814	-1.44091	-1.33665	NA	NA	S-methyl-5-thioadenosine phosphorylase (predicted)
SPBC29A10.08	1.02159e-05	0.000296447	2.94331	1.60226	-1.3418	gas2	NA	1,3-beta-glucanosyltransferase Gas2 (predicted)
SPAC8C9.04	8.7083e-06	0.000260597	1.12163	-0.218822	-1.34236	NA	NA	Schizosaccharomyces specific protein
SPBC660.05	0.0010691	0.0136246	-0.838868	-2.16937	-1.34443	NA	NA	WW domain containing conserved fungal protein
SPAC19G12.07c	7.9504e-06	0.000242059	-1.16208	-2.49443	-1.34515	rsd1	NA	RNA-binding protein Rsd1 (predicted)
SPAPB1E7.01c	0.0119841	0.0817374	-4.07647	-5.3869	-1.34851	NA	NA	conserved fungal family
SPBC1271.04c	1.0772e-05	0.000308842	0.2293	-1.1159	-1.34983	dys1	NA	eIF-5A-deoxyhypusine synthase Dys1 (predicted)
SPAC1B2.05	0.00755601	0.0600966	-1.02389	-2.36893	-1.3507	mcm5	nda4,SPAC3F10.01	MCM complex subunit Mcm5
SPAPB1E7.07	1.326e-07	9.1421e-06	0.648779	-0.704329	-1.35391	glt1	gog1	glutamate synthase Glt1
SPBC530.12c	4.992e-07	2.62651e-05	1.31626	-0.0350803	-1.35472	pdf1	yhc1	palmitoyl protein thioesterase/ dolichol pyrophosphate phosphatase fusion protein Pdf1
SPCC757.11c	0.00488358	0.0439522	-1.37939	-2.7234	-1.35549	NA	NA	transmembrane transporter (predicted)
SPCC1682.13	4.2087e-06	0.000139941	0.934841	-0.414378	-1.35612	laf2	NA	Clr6 associated factor 2, Laf2
SPBC30B4.04c	0.000166067	0.00289137	-1.31341	-2.65781	-1.35661	sol1	NA	SWI/SNF complex subunit Sol1
SPBC336.01	4.27895e-05	0.000931254	-0.457733	-1.80384	-1.35964	fbh1	fdh,fdh1	DNA helicase I, ubiquitin ligase F-box adaptor Fbh1
SPAC3G9.08	0.000102394	0.00194045	0.664527	-0.68152	-1.36318	png1	NA	ING family homolog Png1
SPAC644.08	0.00158456	0.018641	0.447158	-0.90479	-1.36389	utr4	NA	methionine salvage haloacid dehalogenase-like hydrolase Utr4 (predicted)
SPAC1F7.07c	0.000116196	0.0021398	0.361755	-1.00184	-1.36831	fip1	NA	iron permease Fip1
SPAC1D4.03c	0.0136686	0.0884393	-1.50251	-2.82307	-1.37182	aut12	NA	autophagy associated protein Aut12 (predicted)
SPBC530.04	3.81407e-05	0.000849384	-0.143194	-1.50685	-1.37229	mod5	NA	Tea1 anchoring protein Mod5
SPBC32H8.04c	0.00137593	0.0165112	-2.13494	-3.4987	-1.37261	fcf1	pi019,SPACTOKYO_453.16	rRNA processing protein Fcf1 (predicted)
SPCC1259.07	0.00997784	0.0718405	-2.52356	-3.86193	-1.37369	rxt3	NA	transcriptional regulatory protein Rxt3
SPCC576.04	0.000406893	0.00620447	-0.525849	-1.89378	-1.38	bxi1	NA	BAX inhibitor family protein Bxi1
SPAC13G7.10	6.60488e-05	0.00131767	2.9355	1.56374	-1.38083	teb1	mug152,spX,tay1	Myb family telomere binding protein (predicted)
SPAC8F11.10c	8.551e-07	3.89363e-05	2.38021	0.998666	-1.38263	pvg1	SPACUNK4.18	pyruvyltransferase Pvg1
SPAC20G8.04c	1.0411e-06	4.45075e-05	1.07198	-0.312454	-1.38738	NA	NA	mitochondrial electron transfer flavoprotein-ubiquinone oxidoreductase Cir2 (predicted)
SPAC17G8.15	0.00592022	0.0503537	-0.118395	-1.49252	-1.38957	wip1	new1	Cenp-W ortholog
SPCC1795.01c	0.000618203	0.00875727	-0.330253	-1.70864	-1.38962	mad3	SPCC895.02	mitotic spindle checkpoint protein Mad3
SPAC806.02c	1.5238e-06	6.18294e-05	1.19825	-0.192002	-1.39647	NA	NA	Par A family ATPase/WD repeat iron cluster assembly fusion protein (predicted)
SPAC16C9.01c	6.531e-07	3.32658e-05	-0.313867	-1.70146	-1.39861	NA	SPAC4G8.14c	carbohydrate kinase (predicted)
SPAC19E9.02	7.57816e-05	0.00148706	-1.36998	-2.76072	-1.39898	fin1	NA	serine/threonine protein kinase, NIMA related Fin1
SPCC1393.08	1.3478e-06	5.56317e-05	-1.78433	-3.18068	-1.40149	NA	NA	transcription factor, zf-GATA type (predicted)
SPAC3G9.12	1.41755e-05	0.000385639	-0.52176	-1.91975	-1.40967	peg1	cls1	CLASP family microtubule-associated protein
SPAC14C4.01c	2.9227e-05	0.000682629	-1.20632	-2.60706	-1.41264	NA	SPAC19D5.08c	DUF1770 family protein
SPAC2E12.02	2.0971e-06	7.60683e-05	0.395593	-1.01329	-1.41278	hsf1	hsf,hstf	transcription factor Hsf1
SPCC63.05	0.000311979	0.00502949	2.71077	1.30302	-1.41902	tap42	NA	TAP42 family protein involved in TOR signalling Tap42 (predicted)
SPAC25B8.11	1.849e-07	1.19607e-05	1.04298	-0.372992	-1.42076	NA	NA	transcription factor (predicted)
SPAC3C7.06c	0.0157883	0.0962983	-2.69259	-4.09472	-1.4252	pit1	NA	serine/threonine protein kinase, meiotic Pit1
SPBC3B8.07c	2.72064e-05	0.000644873	0.578863	-0.845527	-1.42789	dsd1	SDCB3B8.07c	dihydroceramide delta-4 desaturase
SPAC13G7.01c	7.864e-07	3.72821e-05	0.1977	-1.22816	-1.42905	erg7	SPAC4G9.21c	lanosterol synthase Erg7
SPBC3D6.04c	0.00261331	0.0275001	-1.64105	-3.05049	-1.43202	mad1	NA	mitotic spindle checkpoint protein Mad1
SPAC17G8.10c	0.00176568	0.0204205	-0.788509	-2.19953	-1.4321	dma1	NA	mitotic spindle checkpoint ubiquitin ligase Dma1
SPAC8C9.03	0.0021274	0.0235787	-0.228407	-1.65651	-1.43331	cgs1	NA	cAMP-dependent protein kinase regulatory subunit Cgs1
SPCC1223.11	7.8862e-05	0.00152871	0.42031	-1.01267	-1.43615	ptc2	NA	protein phosphatase 2C Ptc2
SPAC521.03	3.782e-07	2.08155e-05	1.71037	0.274474	-1.43866	NA	NA	short chain dehydrogenase (predicted)
SPAC17A5.13	2.3958e-05	0.000594679	1.41626	-0.0173048	-1.44029	fol2	NA	GTP cyclohydrolase Fol2 (predicted)
SPCC1682.12c	0.00264841	0.0276259	-1.57193	-3.00558	-1.44258	ubp16	NA	ubiquitin C-terminal hydrolase Ubp16
SPCC1902.02	0.000959414	0.012449	1.37514	-0.0623868	-1.44397	mug72	SPCC663.16c	oxidoreductase (predicted)
SPAC1039.04	0.00265181	0.0276259	-2.32192	-3.73111	-1.44608	NA	NA	carboxylic acid transmembrane transporter (predicted)
SPCC1281.07c	0.000107668	0.00202958	-1.30853	-2.73942	-1.44834	gst4	NA	glutathione S-transferase (predicted)
SPAC18G6.10	7.09345e-05	0.00140345	-0.000345209	-1.4426	-1.44967	lem2	heh1	LEM domain protein Heh1/Lem2
SPAC2F3.05c	5.59401e-05	0.00114953	0.222617	-1.21218	-1.45242	NA	NA	xylose and arabinose reductase (predicted)
SPAC29A4.14c	9.21036e-05	0.00176397	-1.23908	-2.67688	-1.45602	pex3	NA	peroxin-3 peroxisome import protein Pex3 (predicted)
SPAC17H9.19c	1.98093e-05	0.000507202	1.09673	-0.351974	-1.45623	cdt2	sev1	WD repeat protein Cdt2
SPCC16A11.08	0.00123903	0.0151339	-0.293244	-1.71921	-1.45757	atg20	NA	autophagy associated sorting nexin Atg20 (predicted)
SPAC31A2.13c	0.000904491	0.0117682	-0.686254	-2.12378	-1.46152	sft1	NA	SNARE Sft1 (predicted)
SPAC13A11.04c	6.7938e-06	0.000214004	0.187272	-1.26244	-1.46534	ubp8	NA	SAGA complex ubiquitin C-terminal hydrolase Ubp8
SPAC23D3.12	8.25e-07	3.83503e-05	1.07349	-0.391217	-1.46535	NA	NA	inorganic phosphate transmembrane transporter (predicted)
SPCC320.03	0.00197693	0.0223244	-1.88126	-3.33992	-1.46549	NA	NA	transcription factor (predicted)
SPAC10F6.17c	9.891e-07	4.34475e-05	-1.28921	-2.74638	-1.46556	NA	SPAC56E4.01c	mitochondrial pyruvate dehydrogenase (lipoamide) phosphatase (predicted)
SPBC27B12.11c	0.000178909	0.00309248	3.02026	1.55846	-1.46902	pho7	NA	transcription factor Pho7
SPBC32H8.01c	0.000411736	0.00625839	-1.03534	-2.48341	-1.47311	NA	SPBP22H7.10c	conserved fungal protein, involved in endocytic trafficking (predicted)
SPBC725.02	3.56897e-05	0.000817619	-0.123068	-1.59451	-1.47425	mpr1	spy1	histidine-containing response regulator phosphotransferase Mpr1
SPCC830.05c	2.84113e-05	0.000670114	-0.467236	-1.93214	-1.47733	epl1	NA	NuA4 histone acetyltransferase complex Epl1
SPAC24H6.06	0.00769132	0.0608695	-2.36216	-3.80278	-1.47754	sld3	mug175	DNA replication pre-initiation complex subunit Sld3
SPBC25B2.10	0.000465212	0.0069175	0.823818	-0.645596	-1.47853	NA	NA	Usp (universal stress protein) family protein
SPAC23D3.11	4.14042e-05	0.000913563	-0.988816	-2.4598	-1.48126	ayr1	NA	1-acyldihydroxyacetone phosphate reductase (predicted)
SPBC609.01	0.011221	0.0778641	-3.23048	-4.68538	-1.48212	NA	NA	ribonuclease II (RNB) family, involved in nuclear-transcribed mRNA catabolic process (predicted)
SPBC2D10.04	3.1015e-06	0.000106834	0.351269	-1.12625	-1.48422	aly2	NA	arrestin Aly1 related Aly2
SPBC354.07c	2.12166e-05	0.000540346	1.1384	-0.347542	-1.48827	NA	NA	oxysterol binding protein (predicted)
SPCC737.03c	4.20998e-05	0.000921311	-0.321273	-1.79458	-1.49071	ima1	NA	inner nuclear membrane protein Ima1
SPCC1020.09	0.0031094	0.031146	-4.30267	-5.75398	-1.49101	gnr1	NA	heterotrimeric G protein beta subunit Gnr1
SPBC29A10.09c	0.0129873	0.0858886	-4.91329	-6.38479	-1.49294	tri1	NA	triman, ribonuclease involved in priRNA formation Tri1
SPAC227.15	6.8533e-06	0.000214467	0.281811	-1.20081	-1.49409	reg1	NA	protein phosphatase regulatory subunit Reg1 (predicted)
SPAC57A7.05	0.00042961	0.00648887	-5.89128	-7.36022	-1.4952	NA	NA	conserved protein
SPBC30B4.01c	0.000156196	0.00276625	-2.12464	-3.61886	-1.49934	wsc1	SPBC3D6.14c	transmembrane signaling receptor Wsc1 (predicted)
SPBC21D10.05c	2.40952e-05	0.000594679	-0.811207	-2.30175	-1.49955	ucp3	soc2	GTPase activating protein Ucp3
SPAC24B11.10c	5.553e-07	2.89009e-05	0.621247	-0.873839	-1.50037	cfh1	chr3	chitin synthase regulatory factor-like Cfh1 (predicted)
SPBP4H10.11c	2.2672e-06	8.1011e-05	1.87383	0.368374	-1.50663	lcf2	NA	long-chain-fatty-acid-CoA ligase
SPAPB1A11.04c	4.21402e-05	0.000921311	-1.02876	-2.51691	-1.5075	mca1	NA	transcription factor, zf-fungal binuclear cluster type Mca1 (predicted)
SPAC8C9.14	3.2149e-06	0.000109171	0.117746	-1.39653	-1.51942	prr1	NA	transcription factor Prr1
SPAC4G8.03c	0.00520653	0.0460792	-5.03314	-6.53173	-1.52482	puf5	NA	pumilio family RNA-binding protein Puf5 (predicted)
SPBC947.04	0.00228836	0.0250152	-1.75561	-3.27871	-1.52793	pfl3	NA	cell surface glycoprotein, flocculin Pfl3, DIPSY family
SPAC31G5.12c	0.000348662	0.00554616	-0.163852	-1.67904	-1.5296	maf1	n150	repressor of RNA polymerase III Maf1
SPBC1685.14c	0.000795263	0.0106659	-0.42779	-1.95134	-1.52982	vid27	NA	Vid27 family protein
SPCC736.13	2.227e-07	1.30051e-05	1.53454	0.00862943	-1.53101	NA	NA	short chain dehydrogenase (predicted)
SPAC22F8.04	1.6341e-06	6.41331e-05	1.37001	-0.15881	-1.53223	pet1	NA	phosphoenolpyruvate transmembrane transporter Pet1
SPBC16E9.18	1.27054e-05	0.000353682	-1.36131	-2.88128	-1.5343	psd1	SPBC1E8.01	phosphatidylserine decarboxylase Psd1
SPCC285.04	2.9599e-06	0.000102696	0.669561	-0.848347	-1.53486	NA	NA	transthyretin/hydroxyisourate hydrolase (predicted)
SPAC23H3.15c	2.0577e-06	7.52087e-05	0.69391	-0.836872	-1.53699	NA	SPAC25H1.01c	Schizosaccharomyces specific protein
SPAP8A3.03	1.0347e-06	4.45075e-05	1.76065	0.225156	-1.54096	zrt2	NA	ZIP zinc transmembrane transporter Zrt2 (predicted)
SPBC354.08c	0.000406772	0.00620447	-2.22162	-3.7551	-1.54729	rsn1	NA	Golgi to plasma membrane transport protein Rsn1 (predicted)
SPCC191.05c	0.00562626	0.0487134	-2.70485	-4.21425	-1.54745	NA	NA	nucleoside 2-deoxyribosyltransferase (predicted)
SPAC1952.04c	6.10374e-05	0.00123833	0.257619	-1.26884	-1.54878	NA	NA	conserved fungal protein
SPBC365.16	8.62e-07	3.89363e-05	-0.409636	-1.95771	-1.55106	NA	NA	conserved protein
SPAPB1A10.14	5.9399e-06	0.000192163	0.301146	-1.2457	-1.55127	pof15	NA	F-box protein (predicted)
SPBC651.03c	0.00285315	0.0295051	-1.58086	-3.12145	-1.55185	gyp10	NA	GTPase activating protein Gyp10
SPAC343.12	1.02084e-05	0.000296447	-0.0409922	-1.59007	-1.55273	rds1	NA	conserved fungal protein
SPAC1093.01	0.00346755	0.033473	-1.14873	-2.69727	-1.55381	ppr5	SPAC12B10.18	mitochondrial PPR repeat protein Ppr5
SPAPJ760.03c	1e-08	9.183e-07	2.41625	0.864761	-1.55442	adg1	NA	Schizosaccharomyces specific protein Adg1
SPAC1687.16c	0.000288038	0.00470692	-0.565811	-2.11264	-1.55484	erg31	erg3	C-5 sterol desaturase Erg31
SPAC22E12.10c	4.2e-09	4.243e-07	0.850191	-0.705283	-1.55762	etp1	cox15	mitochondrial type I (2Fe-2S) ferredoxin Etp1/ cytochrome oxidase cofactor Cox15, fusion protein
SPAC22E12.01	0.000514949	0.00749415	-1.12848	-2.67556	-1.56055	pet3	SPAC890.09	phosphoenolpyruvate transmembrane transporter Pet3
SPCC74.04	0.00298524	0.030124	-3.18884	-4.72799	-1.5622	NA	NA	amino acid permease (predicted)
SPBC1709.04c	0.00122201	0.0150026	-2.99261	-4.5491	-1.57338	cyp3	NA	cyclophilin family peptidyl-prolyl cis- trans isomerase Cyp3
SPBC9B6.04c	4.941e-07	2.62651e-05	1.59942	0.0270721	-1.57364	tuf1	NA	mitochondrial translation elongation factor EF-Tu Tuf1
SPCC417.05c	1.7947e-06	6.92988e-05	0.454058	-1.12054	-1.58136	cfh2	chr2	chitin synthase regulatory factor Cfh2 (predicted)
SPBP22H7.05c	0.0023524	0.0255404	-3.96776	-5.51913	-1.58817	abo2	pi026,SPACTOKYO_453.08	ATPase with bromodomain protein (predicted)
SPCC1902.01	0.000285457	0.00468072	-0.833314	-2.4208	-1.58996	gaf1	SPCC417.01c	transcription factor Gaf1
SPCC645.04	0.00064501	0.00903014	-1.95466	-3.52206	-1.5939	nse3	NA	Smc5-6 complex non-SMC MAGE family subunit Nse3
SPCC576.01c	0.00108329	0.0137216	-1.54558	-3.10951	-1.59782	xan1	SPCPB1C11.04c	alpha ketoglutarate dependent xanthine dioxygenase Xan1
SPCC736.14	1.8172e-06	6.96047e-05	-1.95053	-3.53996	-1.60022	dis1	NA	TOG/XMAP14 microtubule-associated protein Dis1
SPAC2F7.06c	0.00755489	0.0600966	-2.44584	-3.98528	-1.60036	pol4	NA	DNA polymerase X family
SPAC17G6.11c	8.1411e-06	0.000245153	-0.38356	-1.98137	-1.60067	NA	NA	possible membrane linking protein involved in beta-glucan biosynthesis (predicted)
SPAC1687.22c	0.00037535	0.00587312	-0.136917	-1.73396	-1.60677	puf3	SPAC222.02c	pumilio family RNA-binding protein Puf3 (predicted)
SPBC56F2.06	0.014454	0.0914211	-0.729227	-2.31396	-1.61069	mug147	NA	Schizosaccharomyces specific protein Mug147
SPAC9E9.10c	4.8783e-06	0.00016037	-0.178224	-1.78486	-1.61675	cbh1	cbh	kinetochore protein, CENP-B homolog Cbh1
SPAC29A4.11	6.45e-06	0.000205884	-2.79537	-4.40807	-1.62152	rga3	NA	RhoGAP, GTPase activating protein Rga3
SPAC24B11.08c	3.6197e-05	0.00082529	0.816566	-0.802733	-1.62378	NA	NA	COPII-coated vesicle component Erv46 (predicted)
SPAPB2B4.04c	0.000524309	0.00758426	-0.676983	-2.29759	-1.62544	pmc1	NA	vacuolar calcium transporting P-type ATPase P2 type, Pmc1
SPBC215.04	0.0104696	0.0747074	-3.24103	-4.80243	-1.63109	git11	NA	heterotrimeric G protein gamma subunit Git11
SPBC1861.02	8.947e-07	4.00366e-05	-0.573066	-2.19344	-1.63385	abp2	NA	ARS binding protein Abp2
SPAC56E4.02c	1.09147e-05	0.000309229	0.365179	-1.25515	-1.63988	alg13	NA	N-acetylglucosaminyldiphosphodolichol N-acetylglucosaminyltransferase Alg13 (predicted)
SPAC4F8.06	2.43449e-05	0.00059776	-1.01979	-2.64564	-1.64959	mrps12	NA	mitochondrial ribosomal protein subunit MrpS12 (predicted)
SPAC31F12.01	9.14871e-05	0.0017592	-1.11804	-2.76127	-1.65259	zds1	mug88,SPAC637.14	zds family protein phosphatase type A regulator Zds1 (predicted)
SPAC4A8.04	3.51e-08	2.775e-06	3.26174	1.60871	-1.65389	isp6	prb1	vacuolar serine protease Isp6
SPAC521.02	0.00261099	0.0275001	-4.40686	-6.02428	-1.65972	wss1	NA	WLM domain metallopeptidase implicated in DNA repair Wss1 (predicted)
SPBC29A3.01	1.17751e-05	0.000331642	-0.260056	-1.92222	-1.66582	ccc2	NA	copper transporting ATPase Ccc2 (predicted)
SPBC725.12	7.75798e-05	0.00150997	2.57285	0.926001	-1.67151	nbl1	mug118	Borealin homolog Nbl1
SPBC336.03	0.000162251	0.00284563	-2.06705	-3.73085	-1.67562	efc25	NA	Ras1 guanyl-nucleotide exchange factor Efc25
SPBC32H8.07	0.00162472	0.0190199	-2.13692	-3.79985	-1.68136	git5	gpb1	heterotrimeric G protein beta subunit Git5
SPAC31A2.12	1.532e-07	1.01906e-05	0.942511	-0.738158	-1.68554	rod1	NA	arrestin/PY protein involved in ubiquitin-mediated endocytosis Rod1 (predicted)
SPCC594.05c	0.00127798	0.0154519	-1.25704	-2.90942	-1.68634	spf1	spp1	Set1C PHD Finger protein Spf1
SPCC576.05	1.9262e-06	7.26201e-05	-1.1486	-2.82718	-1.69338	sac3	NA	nuclear export factor Sac3 (predicted)
SPCC1322.06	1.6e-09	1.754e-07	1.61554	-0.0710063	-1.69542	kap113	NA	karyopherin Kap113
SPCC645.06c	0.000836303	0.0110796	-2.98027	-4.6763	-1.70787	rgf3	lad1	RhoGEF Rgf3
SPBPB8B6.06c	7.5188e-06	0.00023077	-1.51573	-3.20733	-1.71299	fex2	SPAP8B6.06c	fluoride channel Fex2
SPAC31G5.11	7.247e-07	3.57718e-05	5.1358	3.42372	-1.71414	pac2	NA	cAMP-independent regulatory protein Pac2
SPBC1685.07c	0.000114171	0.0021188	-1.0805	-2.7806	-1.71531	avt5	avt8	vacuolar amino acid transmembrane transporter Avt5
SPAC25H1.02	0.000680573	0.00941787	-1.59749	-3.28679	-1.71531	jmj1	NA	histone demethylase Jmj1 (predicted)
SPBC354.05c	4.63207e-05	0.000994546	-0.507603	-2.21901	-1.71658	sre2	NA	membrane-tethered transcription factor Sre2
SPCC1682.09c	1.2879e-06	5.36219e-05	1.09026	-0.622444	-1.71766	ggc1	NA	mitochondrial guanine nucleotide transmembrane transporter Ggc1 (predicted)
SPBC1718.07c	0.000160926	0.00283277	-1.06193	-2.77482	-1.71852	zfs1	moc4	CCCH tandem zinc finger protein, human Tristetraprolin homolog Zfs1, involved in mRNA catabolism
SPCC4G3.12c	0.00605318	0.0510257	-0.0502593	-1.75682	-1.71914	NA	NA	ubiquitin-protein ligase E3 (predicted)
SPAC17A2.07c	0.000183062	0.00314158	3.58952	1.87893	-1.7228	NA	NA	Schizosaccharomyces specific protein
SPBC23G7.08c	3.3249e-06	0.000112111	-0.0375153	-1.76231	-1.72951	rga7	NA	RhoGAP, GTPase activating protein Rga7
SPBC725.11c	9.49e-08	6.8076e-06	-0.842301	-2.56374	-1.73013	php2	NA	CCAAT-binding factor complex subunit Php2
SPAC13A11.02c	2.454e-07	1.38242e-05	2.07841	0.338807	-1.74035	erg11	cyp51	sterol 14-demethylase Erg11 (predicted)
SPCC1020.10	1.34816e-05	0.000372661	-1.16881	-2.91396	-1.75029	oca2	NA	serine/threonine protein kinase Oca2
SPBC3H7.06c	1.8365e-06	6.97865e-05	0.286241	-1.4533	-1.75219	pof9	NA	F-box protein Pof9
SPAC1399.02	0.000284511	0.00468072	-1.42147	-3.16462	-1.75242	NA	NA	transmembrane transporter (predicted)
SPCC1840.07c	0.000394221	0.00608881	-0.513281	-2.25984	-1.75326	NA	NA	phosphoprotein phosphatase (predicted)
SPAC19D5.07	3.03025e-05	0.000704312	-1.08249	-2.81735	-1.75776	uga1	NA	4-aminobutyrate aminotransferase (GABA transaminase)
SPBP4H10.07	2.318e-07	1.33722e-05	4.23979	2.48563	-1.75889	NA	NA	ubiquitin-protein ligase E3 (predicted)
SPAC17A5.12	1.5663e-06	6.30217e-05	1.02866	-0.726117	-1.76354	ucp7	NA	UBA/TPR/DNAJ domain protein Ucp7
SPBC1105.19	0.00101576	0.0130738	0.632735	-1.09472	-1.76572	tam12	NA	Schizosaccharomyces specific protein Tam12
SPAP11E10.02c	0.00829502	0.0639558	-2.80518	-4.50432	-1.77463	mam3	SPAPB1A10.01c	cell surface adhesion protein for conjugation Mam3
SPBC428.10	2e-10	2.06e-08	1.81006	0.0392423	-1.7797	NA	NA	Schizosaccharomyces pombe specific protein
SPBP35G2.16c	0.000134749	0.00244385	1.06633	-0.720772	-1.78924	ecl2	SPNGAF61	extender of the chronological lifespan protein Ecl2
SPCC2H8.02	2.2345e-05	0.000563093	-2.32627	-4.10651	-1.79256	NA	NA	inorganic phosphate transmembrane transporter (predicted)
SPAC24H6.09	2.007e-07	1.23833e-05	-0.0701344	-1.85436	-1.79589	gef1	NA	Cdc42 RhoGEF Gef1
SPBC18H10.05	0.00230176	0.0250474	-3.26056	-5.03327	-1.79654	NA	NA	WD repeat protein, human WDR44 family
SPCC794.04c	3.15335e-05	0.000729383	0.262181	-1.54322	-1.80956	NA	NA	amino acid transmembrane transporter (predicted)
SPAC1610.04	1.04605e-05	0.000301716	0.0173676	-1.79366	-1.82392	mug99	NA	conserved fungal protein Mug99
SPAC2F7.10	2.5496e-06	9.04274e-05	-0.753554	-2.56102	-1.82442	akr1	NA	palmitoyltransferase Akr1 (predicted)
SPAC2F7.11	1.08884e-05	0.000309229	-0.464018	-2.28639	-1.8254	nrd1	msa2	RNA-binding protein Nrd1
SPBP8B7.15c	8.1e-09	7.747e-07	0.833097	-0.994917	-1.83304	mpe1	NA	mRNA cleavage ubiquitin-protein ligase E3 Mpe1 (predicted)
SPCC757.12	2.2e-09	2.308e-07	0.332575	-1.50214	-1.83654	NA	NA	alpha-amylase homolog (predicted)
SPAC1142.08	1.9807e-06	7.38888e-05	0.512361	-1.30725	-1.83724	fhl1	SPAC8C9.01	forkhead transcription factor Fhl1
SPCC965.13	8.52e-08	6.2781e-06	-1.29659	-3.12884	-1.83808	NA	NA	pyridoxal family transmembrane transporter (predicted)
SPCC285.07c	0.00208933	0.0233187	-0.96353	-2.74083	-1.84024	wtf18	wtf5	wtf element Wtf18
SPAC2E1P3.04	2.0502e-06	7.52087e-05	-0.725509	-2.56495	-1.84637	cao1	spao1	copper amine oxidase Cao1
SPCC16A11.01	2.134e-07	1.2616e-05	0.266356	-1.5762	-1.84823	sfk1	SPCC63.15	plasma membrane protein involved in inositol lipid-mediated signaling Sfk1 (predicted)
SPAC5D6.08c	0.00065213	0.0091032	-2.87128	-4.68362	-1.85243	mes1	NA	meiotic APC inhibitor Mes1
SPBC530.11c	1.5963e-06	6.36942e-05	-1.89548	-3.75597	-1.86726	NA	NA	transcription factor, zf-fungal binuclear cluster type (predicted)
SPAC31A2.14	4.8e-09	4.804e-07	0.458668	-1.41151	-1.879	bun107	wdr48	WD repeat protein, human WDR48 family Bun107
SPBC29A10.07	2e-09	2.214e-07	-0.445936	-2.32492	-1.88221	pom152	NA	nucleoporin Pom152
SPAC1783.07c	0	5.7e-09	1.59038	-0.290174	-1.88306	pap1	caf3	transcription factor Pap1/Caf3
SPAC4H3.08	2.1706e-05	0.000549886	-0.600676	-2.46041	-1.88669	NA	NA	3-hydroxyacyl-CoA dehydrogenase (predicted)
SPAC1399.05c	2.416e-07	1.37725e-05	-0.1535	-2.02206	-1.88698	toe1	NA	transcription factor, zf-fungal binuclear cluster type
SPAC977.09c	2.30765e-05	0.000578482	0.0136361	-1.87139	-1.89485	NA	NA	phospholipase (predicted)
SPBC12C2.03c	8.04289e-05	0.0015528	-0.0341467	-1.92419	-1.89552	NA	NA	methionine synthase reductase (predicted)
SPAC18G6.09c	6.1682e-05	0.00124001	-0.718048	-2.60981	-1.8956	edc1	dbs1	Dcp2-Dcp1 mRNA-decapping complex subunit Edc1
SPAC4G9.20c	7.9e-09	7.683e-07	-1.27518	-3.16244	-1.89645	ymc1	NA	mitochondrial carrier with solute carrier repeats, organic acid transmembrane transporter (predicted)
SPBP35G2.02	0.000122635	0.00224973	-2.55821	-4.44024	-1.89774	txc1	NA	26S proteasome co-factor Txc1
SPAPB1E7.06c	0.00316605	0.0315157	-5.4059	-7.23921	-1.89793	eme1	mms4,slx2	Holliday junction resolvase subunit Eme1
SPAC18G6.07c	1.48443e-05	0.000397064	0.443504	-1.451	-1.89834	mra1	NA	rRNA (pseudouridine) methyltransferase Mra1
SPBC1683.13c	5.34908e-05	0.00110872	0.510924	-1.38364	-1.92997	cha4	NA	transcription factor Cha4 (predicted)
SPCC191.01	0.000248272	0.00414191	-1.97688	-3.8828	-1.93247	NA	SPCC417.13	Schizosaccharomyces specific protein
SPAC56F8.15	0.00415665	0.0386447	-6.36015	-8.2196	-1.93265	NA	NA	Schizosaccharomyces pombe specific protein
SPCC1393.11	0.00656906	0.0539504	-0.402633	-2.32193	-1.93581	mrpl20	NA	mitochondrial ribosomal protein subunit L20, Mrpl20 (predicted)
SPBC9B6.03	1.7351e-06	6.75426e-05	-0.909158	-2.84144	-1.93589	NA	NA	zf-FYVE type zinc finger protein
SPCC24B10.08c	1.84e-08	1.5444e-06	0.398938	-1.53	-1.94645	ada2	NA	SAGA complex subunit Ada2
SPCPB1C11.01	5.931e-07	3.05364e-05	0.536371	-1.41129	-1.94835	amt1	NA	ammonium transmembrane transporter Amt1
SPBC29B5.02c	2.017e-07	1.23833e-05	2.46267	0.507962	-1.95532	isp4	NA	OPT oligopeptide transmembrane transporter family Isp4
SPAC521.04c	0	9e-10	1.21172	-0.757237	-1.97305	sst1	NA	calcium permease (predicted)
SPAC21E11.03c	4.55628e-05	0.000982679	-0.725758	-2.68376	-1.97654	pcr1	mts2	transcription factor Pcr1
SPCC584.11c	5e-10	6.69e-08	1.22439	-0.749341	-1.97695	svf1	NA	Svf1 family protein Svf1
SPBC409.07c	5.9257e-06	0.000192163	-1.00007	-2.97412	-1.97818	wis1	smf2,spc2,sty2	MAP kinase kinase Wis1
SPBP26C9.02c	4.90472e-05	0.00103322	-0.640133	-2.61539	-1.98596	car1	NA	arginase Car1
SPAC23H4.02	1.47772e-05	0.000397064	-0.612492	-2.58432	-1.98832	ppk9	NA	serine/threonine protein kinase Ppk9 (predicted)
SPBC19C7.05	1.901e-07	1.21332e-05	-1.43074	-3.41259	-1.99401	NA	NA	vesicle-mediated transport protein (predicted)
SPAC607.09c	0.00319151	0.0316375	0.457124	-1.52092	-2.00298	btn1	NA	battenin CLN3 family protein
SPAC19E9.03	0.000114719	0.00212076	-3.81637	-5.79201	-2.00633	pas1	SPAC57A10.01	cyclin Pas1
SPBC32H8.02c	1.94674e-05	0.000503839	-3.83247	-5.82155	-2.0069	nep2	mug120,pi021,SPACTOKYO_453.14c	NEDD8 protease Nep2
SPBC359.03c	6.2e-08	4.6411e-06	0.0473018	-1.95882	-2.00885	aat1	NA	amino acid transmembrane transporter Aat1
SPBP26C9.03c	7.33668e-05	0.0014456	-2.56253	-4.5655	-2.01193	fet4	NA	iron/zinc ion transmembrane transporter (predicted)
SPCC24B10.13	0.00343379	0.0333003	-1.60609	-3.59517	-2.01769	skb5	skb2	protein kinase activator Skb5
SPAC18B11.10	8e-10	9.26e-08	0.979034	-1.05001	-2.03359	tup11	NA	transcriptional corepressor Tup11
SPCC1322.03	1.40406e-05	0.00038415	-2.34097	-4.36108	-2.04407	trp1322	NA	TRP-like ion calcium channel Trp1322
SPCC1183.11	1.3993e-06	5.72647e-05	-1.40675	-3.45393	-2.05425	msy1	SPCC31H12.01	MS calcium ion channel protein Msy1
SPCC24B10.07	9.622e-07	4.2656e-05	1.30291	-0.751843	-2.05875	gad8	NA	AGC family protein kinase Gad8
SPAC821.03c	8.3e-09	7.77e-07	0.159584	-1.89664	-2.0617	slf1	NA	cell cortex node protein Slf1
SPAC24H6.05	4.5183e-05	0.000978896	-1.18884	-3.24912	-2.0666	cdc25	sal2	M phase inducer tyrosine phosphatase Cdc25
SPCC31H12.02c	0.00774086	0.0611604	-2.43949	-4.4326	-2.07634	mug73	NA	plasma membrane transmembrane transport regulator (predicted)
SPCC594.04c	7.502e-07	3.62823e-05	-0.967228	-3.02622	-2.08392	NA	NA	steroid oxidoreductase superfamily protein (predicted)
SPAC13D6.01	1.0177e-06	4.42998e-05	-0.831964	-2.90409	-2.10223	pof14	NA	F-box protein Pof14
SPBC24C6.09c	0.000523861	0.00758426	-5.46559	-7.53336	-2.12622	NA	NA	phosphoketolase family protein (predicted)
SPAC5D6.12	1.7e-07	1.11501e-05	-2.09868	-4.20585	-2.12881	mtf2	NA	mitochondrial translation protein Mtf2 (predicted)
SPBC14C8.01c	2.64151e-05	0.000632379	-1.3848	-3.47465	-2.1363	cut2	SPBC1815.02c	securin, sister chromatid separation inhibitor
SPBC1271.05c	3.59e-08	2.775e-06	-0.126304	-2.25583	-2.13715	NA	NA	zf-AN1 type zinc finger protein
SPBC24C6.13	0.000462492	0.00689847	1.30672	-0.782266	-2.13807	coa6	new16	cytochrome c oxidase assembly protein Coa6 (predicted)
SPCC1672.03c	0	4.1e-09	-0.552679	-2.6875	-2.1381	gud1	NA	guanine deaminase Gud1 (predicted)
SPAC1786.02	0	5e-10	1.27488	-0.868645	-2.14477	NA	NA	phospholipase (predicted)
SPCC1739.08c	0.00577793	0.0495783	-6.13176	-8.17578	-2.15099	NA	NA	short chain dehydrogenase (predicted)
SPAC3G9.11c	1e-10	1.3e-08	-0.0395851	-2.18974	-2.15483	pdc201	NA	pyruvate decarboxylase (predicted)
SPCC1223.10c	8.188e-07	3.83503e-05	-2.14651	-4.28682	-2.16255	eaf1	NA	RNA polymerase II transcription elongation factor SpEAF
SPAC31G5.06	0.0132658	0.0872481	-0.97021	-3.42766	-2.17148	rgg8	NA	mitochondrial protein Rgg8 (predicted)
SPAC23E2.01	7.085e-07	3.53352e-05	-0.931305	-3.11294	-2.18562	fep1	gaf2	iron-sensing transcription factor Fep1
SPCPB1C11.02	0.000370044	0.00581581	-4.04127	-6.18983	-2.20703	NA	NA	amino acid permease (predicted)
SPCC1393.13	7.368e-07	3.59979e-05	-0.517851	-2.72354	-2.20952	NA	prl64,SPNCRNA.64	protein L-glutamate O-methyltransferase, implicated in DNA damage response
SPBC19C7.04c	2.115e-07	1.2616e-05	-0.286866	-2.49236	-2.21344	NA	NA	conserved fungal protein
SPAC23E2.03c	2.59138e-05	0.000626643	-3.11111	-5.31671	-2.22377	ste7	NA	arrestin family meiotic suppressor protein Ste7
SPAP7G5.06	6.857e-07	3.45585e-05	-0.246852	-2.47033	-2.22612	per1	NA	plasma membrane amino acid permease Per1
SPBC83.18c	2.2154e-06	7.97545e-05	-1.39608	-3.62255	-2.2512	fic1	NA	C2 domain protein Fic1
SPBP23A10.16	0.000386107	0.00600221	4.39243	2.14001	-2.2563	tim18	sdh4	TIM22 inner membrane protein import complex anchor subunit Tim18
SPAC26H5.09c	0	3.3e-09	1.32534	-0.945578	-2.27323	NA	NA	oxidoreductase involved in NADPH regeneration (predicted)
SPAPB1A10.15	7.9877e-06	0.000242059	-1.32097	-3.55353	-2.27423	arv1	NA	Arv1-like family protein Arv1 (predicted)
SPBC460.01c	0.000132032	0.00240369	1.22504	-1.04439	-2.27737	NA	NA	amino-acid permease, unknown
SPBC23E6.09	0	0	-0.875644	-3.15159	-2.27861	ssn6	NA	transcriptional corepressor Ssn6
SPBC947.13	1.337e-07	9.1421e-06	-1.19211	-3.45524	-2.27877	rba50	NA	RNA polymerase II associated protein (predicted)
SPBC1685.11	4.633e-07	2.52101e-05	-2.00641	-4.25826	-2.28379	rlp1	NA	RecA family ATPase Rlp1
SPAC56F8.16	3.59e-08	2.775e-06	-1.09269	-3.39626	-2.30784	esc1	NA	transcription factor Esc1 (predicted)
SPCC338.17c	0	4.1e-09	0.582733	-1.73696	-2.32427	rad21	NA	mitotic cohesin complex, non-SMC subunit Rad21 (kleisin)
SPAC8E11.01c	0	3.2e-09	0.484144	-1.8443	-2.33743	NA	SPAC959.01	beta-fructofuranosidase (predicted)
SPCC191.02c	0	1e-10	4.30627	1.96456	-2.34216	acs1	SPCC417.14c	acetyl-CoA ligase (predicted)
SPCC18B5.03	1.1815e-06	4.96225e-05	-3.08495	-5.40761	-2.34723	wee1	NA	M phase inhibitor protein kinase Wee1
SPCC417.16	0	0	2.89343	0.547346	-2.35481	NA	NA	mitochondrial protein associated with respiratory chain (predicted)
SPBC1348.10c	2.125e-07	1.2616e-05	0.142023	-2.2049	-2.35916	NA	SPAC1348.10c	phospholipase (predicted)
SPAC8E11.03c	0.00657537	0.0539504	-3.45629	-6.18197	-2.36425	dmc1	dmp1	RecA family ATPase Dmc1
SPBC3H7.02	1.39e-08	1.1923e-06	-0.25101	-2.61189	-2.36776	NA	NA	sulfate transmembrane transporter (predicted)
SPAC22E12.11c	0	8e-10	-1.22551	-3.58379	-2.3729	set3	NA	histone lysine methyltransferase Set3
SPCC1322.08	4e-10	5.38e-08	-0.694689	-3.06783	-2.37871	srk1	mkp1	MAPK-activated protein kinase Srk1
SPAC25B8.13c	1.21e-08	1.0753e-06	0.856911	-1.52501	-2.38464	isp7	NA	2-OG-Fe(II) oxygenase superfamily protein
SPAPB15E9.01c	0	0	3.15936	0.771128	-2.38835	pfl2	SPAPB18E9.06c	cell surface glycoprotein, flocculin Pfl2
SPBC8D2.05c	1.978e-07	1.23833e-05	-1.65924	-4.00995	-2.38934	sfi1	NA	spindle pole body protein Sfi1
SPCC1742.01	2.8863e-06	0.000101481	-2.62779	-4.99401	-2.39202	gsf2	pfl1,SPCC1795.13,SPCPB16A4.07c	cell surface glycoprotein, galactose-specific flocculin Gsf2
SPAC3F10.06c	0.000156569	0.00276625	1.45068	-0.946619	-2.41705	rit1	NA	initiator methionine tRNA 2'-O-ribosyl phosphate transferase (predicted)
SPBC56F2.05c	0.000188401	0.00322166	-3.55519	-5.95873	-2.4241	NA	NA	transcription factor (predicted)
SPBC19C7.03	0	1e-10	-0.0990884	-2.53339	-2.44157	cyr1	git2	adenylate cyclase
SPCC417.11c	3e-10	3.68e-08	-0.464895	-2.89131	-2.44865	NA	NA	glutamate-1-semialdehyde 2,1-aminomutase (predicted)
SPBC12C2.13c	0	1.1e-09	1.1863	-1.25974	-2.45133	fnx1	SPBC21D10.04c	vacuolar membrane amino acid transmembrane transporter Fnx1
SPAPJ691.02	2.40279e-05	0.000594679	-2.96415	-5.42246	-2.50785	NA	NA	yippee-like protein
SPBP22H7.09c	0	6.2e-09	1.66559	-0.825931	-2.51375	mis15	pi022,SPACTOKYO_453.12	kinetochore protein, CENP-N ortholog Mis15
SPAC6F6.08c	3.075e-07	1.71199e-05	0.00373838	-2.47777	-2.51583	cdc16	bub2	two-component GAP Cdc16
SPCC1235.13	9.53e-08	6.8076e-06	-2.82033	-5.32211	-2.5238	ght6	meu12	hexose transmembrane transporter Ght6
SPBC1198.07c	3.56e-08	2.775e-06	-0.496176	-3.02161	-2.53531	NA	NA	mannan endo-1,6-alpha-mannosidase (predicted)
SPAC1399.01c	3.57e-08	2.775e-06	-1.55271	-4.0911	-2.54662	NA	NA	transmembrane transporter (predicted)
SPAC26H5.08c	0	1e-10	1.91823	-0.62646	-2.54814	bgl2	NA	glucan beta-glucosidase Bgl2 (predicted)
SPAC13F5.03c	2.54842e-05	0.000619384	-1.94424	-4.50175	-2.56789	gld1	NA	mitochondrial glycerol dehydrogenase Gld1
SPCC4G3.03	1.427e-07	9.6224e-06	-0.265753	-2.79693	-2.57106	NA	NA	WD40/YVTN repeat-like protein
SPCC16C4.07	1.21e-08	1.0753e-06	1.24077	-1.33387	-2.5759	scw1	NA	RNA-binding protein Scw1
SPBPB21E7.01c	8.474e-07	3.89363e-05	-0.50272	-3.03808	-2.57915	eno102	eno1,SPAP8B6.07c,SPAPB21E7.01c,SPBPB8B6.07c	enolase (predicted)
SPAC26F1.10c	0	4.1e-09	0.368839	-2.211	-2.58418	pyp1	NA	tyrosine phosphatase Pyp1
SPBC14C8.05c	3.49692e-05	0.000804964	-2.1373	-4.67684	-2.59483	meu17	NA	glucan-alpha-1,4-glucosidase
SPBC1D7.02c	5e-10	6.43e-08	-2.20632	-4.81052	-2.61381	scr1	SPBC1D7.02	transcription factor Scr1
SPBC17G9.12c	0	7e-09	1.67183	-0.941059	-2.6284	NA	NA	hydrolase (predicted)
SPCC548.07c	3.4e-09	3.51e-07	0.462943	-2.18394	-2.65217	ght1	NA	hexose transmembrane transporter Ght1
SPBC2G2.17c	0.000498994	0.00728409	-2.60997	-5.20587	-2.65918	NA	NA	beta-glucosidase Psu2 (predicted)
SPAC1F7.09c	0	0	-0.176321	-2.82734	-2.66013	dal2	ala1	allantoicase Dal2
SPBPB7E8.02	0	1.4e-09	-0.522841	-3.18199	-2.66514	NA	SPBPB7E8.02	PSP1 family protein
SPAC750.07c	1.52975e-05	0.000406913	-1.33292	-3.94877	-2.67773	NA	NA	S. pombe specific protein
SPAC5D6.09c	1.3e-08	1.1329e-06	-1.79361	-4.46551	-2.68478	mug86	NA	acetate transmembrane transporter (predicted)
SPBC16E9.16c	0	0	0.153735	-2.53939	-2.70614	lsd90	NA	Lsd90 protein
SPCC63.08c	0	0	0.893058	-1.80223	-2.70714	atg1	cvt10,ppk36	autophagy serine/threonine protein kinase Atg1
SPBC725.03	4.68e-08	3.5593e-06	-0.651871	-3.35858	-2.74535	NA	NA	pyridoxamine 5'-phosphate oxidase (predicted)
SPAC17A2.12	1.7416e-05	0.000458174	-6.1197	-8.81787	-2.77184	rrp1	NA	ATP-dependent DNA helicase/ ubiquitin-protein ligase E3 (predicted)
SPAC1687.07	4.746e-07	2.5531e-05	2.72503	-0.017404	-2.78492	NA	NA	conserved fungal protein
SPAC1002.19	0	4.1e-09	0.641483	-2.14686	-2.80898	urg1	NA	GTP cyclohydrolase II Urg1 (predicted)
SPBC26H8.13c	0.000347152	0.00554055	-2.54763	-5.73265	-2.81045	NA	NA	Siva family protein, human apoptosis-inducing factor ortholog (predicted)
SPCC16C4.09	0	7e-10	0.0842546	-2.73623	-2.82414	sts5	orb4	RNB-like protein
SPAC212.08c	6.3139e-06	0.000202891	-2.3236	-5.08492	-2.8264	NA	NA	S. pombe specific GPI anchored protein family 1
SPCC1223.09	0	4e-10	-0.960438	-3.86429	-2.91789	uro1	NA	uricase Uro1
SPAC13F5.04c	6e-10	6.88e-08	-2.05838	-4.95883	-2.9179	vta1	new6,SPAC13F5.08,vts1	Vps20 associated protein Vta1 (predicted)
SPAC17A2.09c	0	0	0.505474	-2.43307	-2.94127	csx1	NA	RNA-binding protein Csx1
SPCC576.17c	0.000367785	0.00581174	-3.30108	-7.83799	-2.99956	NA	NA	pyridoxamine/pyridoxine/pyridoxal transmembrane transporter (predicted)
SPAC1751.01c	1.5e-09	1.736e-07	-4.8995	-7.88296	-3.0253	gti1	NA	gluconate transmembrane transporter inducer Gti1
SPAC4G9.19	0	2e-10	-0.961108	-3.97768	-3.0497	NA	NA	DNAJ domain protein DNAJB family (predicted)
SPAC56F8.12	1.35428e-05	0.000372661	-4.72986	-7.72946	-3.08238	NA	NA	conserved fungal protein
SPAC2H10.01	0	2e-10	-1.92717	-4.98118	-3.08397	NA	NA	transcription factor, zf-fungal binuclear cluster type (predicted)
SPBC1D7.03	0	0	0.654587	-2.43522	-3.09446	clg1	mug80,SPBC1D7.03c	cyclin Clg1 (predicted)
SPAPB1A11.01	8.9588e-06	0.000266428	-1.23363	-4.26617	-3.10139	mfc1	SPAPB24D3.11	copper transmembrane transporter, meiotic Mfc1
SPAPB24D3.07c	0	6.4e-09	-2.11612	-5.1995	-3.11651	NA	NA	Schizosaccharomyces pombe specific protein
SPBC15D4.02	0	0	-1.62698	-4.88442	-3.26889	gsf1	NA	transcription factor, zf-fungal binuclear cluster type Gsf1
SPCC553.12c	0	0	0.605148	-2.68809	-3.30775	NA	SPCC794.13	transmembrane transporter (predicted)
SPAC212.12	1.1256e-06	4.76934e-05	-1.51797	-4.9337	-3.50215	NA	SPNG7	S. pombe specific GPI anchored protein family 1
SPCC24B10.14c	0.000448124	0.00670506	-2.54534	-10.8924	-3.77203	xlf1	mug104,nej1	XRCC4-like nonhomologous end joining factor, Cernunnon Xlf1/Nej1
SPCC417.12	0	1e-10	-0.0587741	-3.84858	-3.84857	NA	NA	lisophospholipase family protein

## Sheet: S10 Table
log2FC(wt+Q/pmt1+Q), padj<0.01
gene	pvalue	padj	8Q_log2TE	1Q_log2TE	results.full.log2FC_TE_final	common	alternative	function
SPBC19C2.02	0	0	-12.2046	-0.475074	7.41354	pmt1	NA	tRNA methyltransferase Pmt1
SPAC16E8.18c	0.00128474	0.0417595	0.0436679	1.4409	1.39262	tam5	SPNCRNA.223,SPNG664,SPNGAF2	Schizosaccharomyces specific protein Tam5
SPAC3H1.14	0.00478747	0.0909998	-1.52533	-0.227139	1.29033	gid4	gid401,SPAC9G1.01	GID complex subunit Gid4 (predicted)
SPBC1703.09	0.00452113	0.0876698	-1.58833	-0.367723	1.22148	NA	NA	Schizosaccharomyces specific protein
SPAC14C4.16	0.00439434	0.0862546	-1.82952	-0.684128	1.13759	dad3	NA	DASH complex subunit Dad3
SPBC31E1.04	0.00536034	0.0951213	-0.905776	0.0123497	0.914771	pep12	NA	SNARE Pep12
SPBC31F10.09c	0.00366793	0.0797444	-0.663107	0.240982	0.900906	nut2	med10	mediator complex subunit Med10
SPAC19E9.01c	0.000255135	0.0156378	-0.44233	0.414691	0.856046	nup40	NA	nucleoporin Nup40
SPAC926.03	0.00196599	0.053115	-1.0061	-0.168248	0.835613	rlc1	NA	myosin II regulatory light chain Rlc1
SPAC16A10.05c	0.00218522	0.0561963	0.108443	0.942346	0.830831	dad1	NA	DASH complex subunit Dad1
SPAC12G12.15	0.00562287	0.0979723	-1.15939	-0.406729	0.750222	sif3	NA	mitochondrial conserved protein (predicted)
SPBC15C4.02	0.00525308	0.0946273	-0.139265	0.52171	0.659511	NA	NA	ABC1 kinase family protein, implicted in mitochondrial ergosterol and phospholipd homeostasis
SPAC22A12.10	0.00158412	0.047025	0.56972	0.0667129	-0.503659	ept1	cpt1	diacylglycerol cholinephosphotransferase/ diacylglycerol ethanolaminesphotransferase Ept1 (predicted)
SPAC13G7.01c	0.0042645	0.0850954	0.585874	0.0721202	-0.514271	erg7	SPAC4G9.21c	lanosterol synthase Erg7
SPBC1347.05c	0.00132194	0.0418237	0.585771	0.0695096	-0.516984	NA	NA	DNAJ domain protein Scj1 (predicted)
SPBC24C6.05	0.00402394	0.0828497	1.28959	0.752402	-0.537432	sec28	NA	coatomer epsilon subunit (predicted)
SPBC2G5.01	0.00201318	0.0536446	0.778814	0.23206	-0.547075	NA	NA	ER protein involved in ER-nucleus signaling (predicted)
SPCC777.12c	0.00351972	0.0793733	0.726373	0.174894	-0.552693	NA	NA	thioredoxin family protein
SPBC646.12c	0.00468531	0.0899705	-0.950397	-1.52054	-0.571324	gap1	sar1,src1	GTPase activating protein Gap1
SPAC8E11.02c	0.00407629	0.0834165	1.57264	0.978756	-0.594049	rad24	anr5,sam4	14-3-3 protein Rad24
SPAC24B11.13	0.00340957	0.07883	0.911709	0.296278	-0.615957	hem3	SPAC806.01	hydroxymethylbilane synthase Hem3 (predicted)
SPCC757.12	0.000246437	0.0156378	1.18515	0.552272	-0.633225	NA	NA	alpha-amylase homolog (predicted)
SPAC1071.10c	0.000651651	0.0291078	1.48556	0.834977	-0.6506	pma1	NA	P-type proton ATPase, P3-type Pma1
SPBC215.09c	0.00242205	0.0609825	1.62545	0.96462	-0.661011	erg10	NA	acetyl-CoA C-acetyltransferase Erg10 (predicted)
SPBC215.15	0.00432877	0.0856668	1.53557	0.86563	-0.670403	sec13	NA	COPII-coated vesicle component Sec13
SPBC1271.10c	0.000480911	0.0233606	-0.0392931	-0.716624	-0.678281	NA	NA	transmembrane transporter (predicted)
SPBC1683.03c	0.00365668	0.0797444	0.0484351	-0.641506	-0.690828	NA	NA	transmembrane transporter (predicted)
SPCC1739.10	3.73133e-05	0.00618757	0.0792543	-0.614289	-0.694334	mug33	NA	Tea1-interacting protein involved in exocytosis
SPAC12B10.02c	0.0033696	0.0785027	1.54807	0.852921	-0.695684	NA	NA	endoplasmic reticulum resident protein required for packaging into COPII vesicles (predicted)
SPBC19G7.05c	0.000276567	0.0164199	0.763875	0.062199	-0.702332	bgs1	cps1,drc1,swl1	primary septum and spore wall linear 1,3-beta-glucan synthase catalytic subunit Bgs1
SPCC584.01c	0.00556979	0.0977559	1.58295	0.876966	-0.706298	met10	NA	sulfite reductase NADPH flavoprotein subunit (predicted)
SPAC18G6.05c	0.00506209	0.0937026	0.698217	-0.014497	-0.713425	gcn1	NA	translation elongation regulator Gcn1 (predicted)
SPAC1399.03	7.12891e-05	0.00853444	0.828709	0.0992621	-0.73022	fur4	NA	uracil permease
SPAC664.14	0.0035321	0.0793733	0.342087	-0.387809	-0.730635	amt2	NA	ammonium transmembrane transporter Amt2
SPAC4F8.07c	0.000705811	0.0297558	1.84202	1.10399	-0.737895	hxk2	NA	hexokinase 2
SPAPB1E7.12	0.00412243	0.0836488	-0.894647	-1.63931	-0.744586	rps602	p27,rps6,rps6-2	40S ribosomal protein S6
SPAC4H3.07c	0.00125733	0.0414144	1.17357	0.429945	-0.744811	rdl2	fmp31	mitochondrial thiosulfate sulfurtransferase Rdl2 (predicted)
SPBC1815.01	0.00167944	0.0472306	1.39748	0.649718	-0.747728	eno101	eno1	enolase (predicted)
SPAC23D3.12	0.00387951	0.0825447	1.0901	0.339625	-0.751025	NA	NA	inorganic phosphate transmembrane transporter (predicted)
SPCC16A11.16c	0.00227752	0.0582585	0.307099	-0.452841	-0.761445	rpn1302	rpn13,rpn13b	19S proteasome regulatory subunit Rpn13b
SPBC19G7.04	0.00526479	0.0946273	-2.18224	-2.94316	-0.76406	NA	NA	DNA-binding metalloprotease involved in DNA-protein crosslink removal (predicted)
SPBC839.13c	0.00539117	0.0953167	0.621353	-0.1443	-0.766067	rpl1601	rpl13a-1,rpl16-1,SPBC24E9.13c	60S ribosomal protein L13/L16 (predicted)
SPAC26F1.12c	0.00367945	0.0797444	0.776961	0.00355121	-0.774126	hgh1	NA	conserved eukaryotic protein, human HGH1 ortholog
SPBC119.11c	0.00392548	0.0825447	-0.0834233	-0.855084	-0.774629	pac1	hcs,rnt1,snm1	double-strand-specific ribonuclease Pac1
SPAC144.11	0.00437458	0.0862186	0.984813	0.202682	-0.782118	rps1102	rps11,rps11-2	40S ribosomal protein S11 (predicted)
SPAC23C11.05	0.00167234	0.0472306	0.711854	-0.070629	-0.782587	ipp1	ppa,ppa1	inorganic pyrophosphatase Ipp1 (predicted)
SPBC18H10.20c	0.00420004	0.0841584	0.337483	-0.449286	-0.787749	any1	arn1,art1	arrestin-related endocytic adaptor Any1
SPCC737.08	0.00151923	0.0456623	-0.188921	-0.978914	-0.79116	mdn1	NA	midasin, Mdn1
SPCC18.14c	0.00566167	0.0982923	1.2054	0.405717	-0.799838	rpp0	NA	60S acidic ribosomal protein Rpp0 (predicted)
SPBC685.06	0.00244332	0.0611976	1.17367	0.372001	-0.801687	rps001	rps0,rps0-1,rpsa-1	40S ribosomal protein S0A (p40)
SPBC776.17	0.00419031	0.0841584	0.441903	-0.3585	-0.802284	rrp7	NA	rRNA processing protein Rrp7 (predicted)
SPAC6G9.08	0.000685581	0.0294371	-1.14407	-1.96183	-0.81859	ubp6	NA	ubiquitin C-terminal hydrolase Ubp6
SPBC2F12.07c	0.00396026	0.0825447	1.23583	0.41618	-0.819831	rpl802	rpk37,rpk5b,rpl8-2	60S ribosomal protein L8 (predicted)
SPBC16G5.18	7.3844e-06	0.00236743	0.253452	-0.569129	-0.823826	erg24	NA	C-14 sterol reductase Erg24 (predicted)
SPBC2G2.03c	0.00349758	0.079339	-0.319013	-1.14634	-0.828605	sbh1	NA	translocon beta subunit Sbh1 (predicted)
SPBC365.05c	0.00314894	0.0749665	0.535855	-0.299577	-0.836927	slu7	NA	splicing factor Slu7
SPBC6B1.07	0.00364768	0.0797444	0.478568	-0.360053	-0.8396	prp1	zer1	U4/U6 x U5 tri-snRNP complex subunit Prp1
SPCC576.14	0.00515956	0.0937026	0.675023	-0.1686	-0.84394	dph5	NA	diphthine synthase Dph5 (predicted)
SPAC2F3.14c	0.0026589	0.0652379	-1.22227	-2.07118	-0.853731	saf2	NA	splicing associated factor Saf2
SPAC144.10c	0.000767325	0.0316024	0.548885	-0.306704	-0.856742	gwt1	mug59	pig-W
SPCC548.07c	0.000513165	0.0244338	2.82739	1.96906	-0.859435	ght1	NA	hexose transmembrane transporter Ght1
SPAC22A12.14c	0.00202343	0.0536446	0.0387291	-0.819198	-0.859985	NA	NA	BSD domain protein, unknown biological role
SPAC30D11.03	0.00482758	0.0914009	0.240792	-0.628034	-0.869592	ddx27	drs1	ATP-dependent RNA helicase Ddx27/Drs1 (predicted)
SPBC3B9.13c	0.00513882	0.0937026	0.51254	-0.365354	-0.877747	rpp102	rpa103,rpp1-2	60S acidic ribosomal protein A3
SPBC16C6.07c	0.00107385	0.0388976	0.749427	-0.135974	-0.885904	rpt1	NA	19S proteasome regulatory subunit Rpt1 (predicted)
SPCC736.14	0.000653699	0.0291078	-0.937414	-1.82616	-0.890994	dis1	NA	TOG/XMAP14 microtubule-associated protein Dis1
SPAC6G9.09c	0.00101419	0.037365	1.57945	0.682297	-0.89741	rpl2401	rpl24,rpl24-01	60S ribosomal protein L24 (predicted)
SPCC576.03c	0.00025365	0.0156378	1.16424	0.259981	-0.904624	tpx1	NA	thioredoxin peroxidase Tpx1
SPCC576.09	0.00411373	0.0836488	0.328688	-0.593064	-0.92207	rps20	NA	40S ribosomal protein S20 (predicted)
SPAC22F8.09	0.00535306	0.0951213	-0.470876	-1.39231	-0.922569	rrp16	nop53	rRNA processing protein Rrp16 (predicted)
SPAC13G6.05c	0.00115496	0.0402478	0.653967	-0.270063	-0.926412	trs33	NA	TRAPP complex subunit Trs33 (predicted)
SPBP22H7.08	0.00165245	0.0472306	-0.710569	-1.63885	-0.928452	rps1002	pi023,rps10-2,rps10B,SPACTOKYO_453.11	40S ribosomal protein S10 (predicted)
SPBC19G7.02	0.00196445	0.053115	-1.21902	-2.14595	-0.930628	abz2	NA	4-amino-4-deoxychorismate lyase Abz2 (predicted)
SPCC1281.06c	0.00022681	0.015149	1.42817	0.49713	-0.930968	ole1	NA	acyl-coA desaturase (predicted)
SPAC23C11.03	0.00205704	0.0540564	0.600978	-0.330883	-0.932556	mpp1	NA	U3 snoRNP-associated protein Mpp1 (predicted)
SPAC22A12.04c	0.00419985	0.0841584	1.38915	0.451108	-0.937827	rps2201	rps15a-1,rps22-1	40S ribosomal protein S15a (predicted)
SPAPB8E5.03	0.0002138	0.015149	0.263957	-0.675056	-0.938996	mae1	NA	malic acid transport protein Mae1
SPBC36B7.08c	0.00312983	0.0748823	-0.223728	-1.16236	-0.940105	ccp1	NA	CENP-A nucleosome disassembly protein Ccp1
SPAC13F5.02c	0.00541557	0.0953973	0.0760135	-0.863587	-0.94054	taf7	ptr6	transcription factor TFIID complex subunit Taf7
SPBC19C7.11	0.00265734	0.0652379	-0.392941	-1.33027	-0.940908	NA	NA	ClC chloride channel (predicted)
SPAC11E3.13c	0.000221083	0.015149	2.31046	1.36763	-0.943417	gas5	NA	cell wall protein Gas5, 1,3-beta-glucanosyltransferase (predicted)
SPBC146.05c	0.00494451	0.0928834	-0.182149	-1.12943	-0.949095	cwf25	NA	complexed with Cdc5 protein Cwf25
SPCC74.05	0.00270011	0.0659128	-0.460903	-1.41061	-0.949678	rpl2702	rpl27-2	60S ribosomal protein L27 (predicted)
SPAC9E9.12c	0.00040388	0.0206623	-1.15702	-2.10624	-0.951735	ybt1	abc1	ABC transmembrane transporter Ybt1
SPBC3E7.07c	0.00403136	0.0828497	0.533666	-0.418264	-0.953726	NA	NA	DUF757 family protein
SPAC30D11.12	0.00464375	0.0896859	-0.897304	-1.85388	-0.956863	rpl3802	rpl38-2,rps38	60S ribosomal protein L38 (predicted)
SPCC417.07c	0.00258782	0.0641485	-1.23041	-2.18881	-0.961205	mto1	mbo1,mod20	MT organizer Mto1
SPAC23C11.06c	0.00511957	0.0937026	-2.75005	-3.71138	-0.962621	NA	NA	hydrolase (inferred_from_context)
SPAC19A8.06	0.000586692	0.0271289	0.249969	-0.712232	-0.964277	NA	NA	short chain dehydrogenase (predicted)
SPBC18H10.13	0.00129465	0.0417595	0.0911397	-0.874633	-0.965922	rps1402	rps14-2	40S ribosomal protein S14 (predicted)
SPAC2F7.11	0.0025464	0.0634489	2.72339	1.75688	-0.966721	nrd1	msa2	RNA-binding protein Nrd1
SPBC839.15c	0.00301234	0.0727958	0.425868	-0.545746	-0.971509	tef103	EF-1aC,ef1-b,ef1a-c,efa13	translation elongation factor EF-1 alpha Ef1a-c
SPAC644.15	0.00320443	0.0759119	0.804702	-0.167993	-0.972556	rpp101	rpa1,rpp1-1	60S acidic ribosomal protein A1
SPAC688.12c	0.00501126	0.0934076	-0.756028	-1.72733	-0.973499	NA	NA	Schizosaccharomyces specific protein
SPAC25G10.06	0.00396503	0.0825447	0.996094	0.0179094	-0.977988	rps2801	rps28-1	40S ribosomal protein S28 (predicted)
SPBP8B7.26	0.00037582	0.0203069	0.320219	-0.65637	-0.978971	NA	NA	Schizosaccharomyces specific protein
SPCC1672.02c	0.00202803	0.0536446	0.378826	-0.606396	-0.985362	sap1	NA	switch-activating protein Sap1
SPAC15E1.08	0.00140029	0.042975	-0.104364	-1.08988	-0.987913	naa10	ard1	NatA N-acetyltransferase complex catalytic subunit Naa10 (predicted)
SPAC26A3.06	0.00107577	0.0388976	0.766887	-0.224726	-0.992923	bud23	NA	rRNA (guanine) methyltransferase Bud23 (predicted)
SPBC30B4.02c	0.00308374	0.0741486	-1.16342	-2.16713	-1.0063	sqs1	NA	R3H and G-patch domain protein Sqs1 (predicted)
SPBP22H7.02c	0.00562146	0.0979723	-0.427651	-1.43456	-1.00776	mrd1	pi029,SPACTOKYO_453.05c	RNA-binding protein Mrd1 (predicted)
SPBC11G11.05	0.00529315	0.0946273	0.197121	-0.812512	-1.01103	rpa34	NA	DNA-directed RNA polymerase I complex subunit Rpa34 (predicted)
SPBC337.06c	0.00368128	0.0797444	0.210889	-0.799215	-1.01231	cwf15	NA	complexed with Cdc5 protein Cwf15
SPCPB1C11.01	0.00175871	0.0491722	1.63287	0.618806	-1.01484	amt1	NA	ammonium transmembrane transporter Amt1
SPAC806.03c	0.0012405	0.0412628	0.821381	-0.195713	-1.01699	rps2601	rps26,rps26-1	40S ribosomal protein S26 (predicted)
SPAC57A7.08	0.00203022	0.0536446	0.22718	-0.790613	-1.01867	pzh1	phz1	serine/threonine protein phosphatase Pzh1
SPBC1709.09	0.00499269	0.0934076	-0.60112	-1.6144	-1.01979	rrf1	NA	mitochondrial translation termination factor Rrf1
SPAC1783.08c	0.000805146	0.0320065	0.36504	-0.655588	-1.0209	rpl1502	rpl15-2	60S ribosomal protein L15b (predicted)
SPCC1223.09	0.00327838	0.076906	0.616052	-0.402736	-1.02302	uro1	NA	uricase Uro1
SPBC215.06c	0.00394223	0.0825447	0.19483	-0.827691	-1.02391	NA	NA	human LYAR homolog
SPCC1183.11	0.000402465	0.0206623	1.07917	0.0551953	-1.02557	msy1	SPCC31H12.01	MS calcium ion channel protein Msy1
SPBC725.10	0.00101784	0.037365	0.625724	-0.40176	-1.03014	NA	NA	mitochondrial transport protein, tspO homolog (predicted)
SPCP31B10.08c	0.00513952	0.0937026	1.26421	0.23358	-1.03033	rpl35a	rpl33	60S ribosomal protein L35a
SPBC776.08c	0.00430572	0.0855629	-0.0552763	-1.0866	-1.03244	utp22	NA	small-subunit processome, UTP-C complex subunit Utp22 (predicted)
SPAC27D7.14c	0.00118932	0.0410877	-0.451387	-1.49388	-1.04352	tpr1	ctr9,SPAC637.02c	RNA polymerase II associated Paf1 complex subunit Tpr1
SPAC4C5.01	0.000295826	0.0170575	0.755867	-0.286082	-1.04387	NA	NA	pseudouridine-5'-phosphatase (predicted)
SPCC1827.01c	0.0036311	0.0797444	-0.343081	-1.38678	-1.04544	utp25	NA	U3 associated protein Utp25 (predicted)
SPAC23C11.02c	0.000452134	0.0224156	0.311587	-0.736357	-1.04816	rps23	NA	40S ribosomal protein S23 (predicted)
SPCC1322.03	0.00401089	0.0828497	0.326192	-0.72116	-1.05173	trp1322	NA	TRP-like ion calcium channel Trp1322
SPBC1709.14	0.00113655	0.0398955	-0.169195	-1.23109	-1.06581	ngl1	png1	peptide N-glycanase Ngl1
SPBC19F5.05c	0.00159907	0.0471577	-0.344414	-1.41268	-1.0689	ppp1	SPBC25D12.01c	pescadillo-family BRCT domain protein Ppp1 (predicted)
SPCC320.06	0.0046959	0.0899705	-1.80241	-2.87321	-1.07422	NA	NA	conserved fungal protein
SPCC5E4.07	0.00119739	0.0410877	0.157424	-0.920814	-1.07847	rpl2802	rpl28,rpl28-2	60S ribosomal protein L27/L28
SPAC890.08	0.00120469	0.0410877	-0.0421766	-1.12106	-1.07931	rpl31	NA	60S ribosomal protein L31 (predicted)
SPCC1672.01	0.00043079	0.0217439	-1.77196	-2.85062	-1.08027	NA	NA	histidinol-phosphatase(predicted)
SPAC1D4.02c	0.000830831	0.0324417	-0.523037	-1.60636	-1.08719	grh1	NA	human GRASP protein family Golgi protein (predicted)
SPCC1223.07c	0.000894745	0.0338805	1.22217	0.132635	-1.08932	drs1	NA	cytoplasmic aspartate-tRNA ligase Drs1 (predicted)
SPAC9G1.03c	0.00156925	0.0468728	0.511484	-0.579874	-1.09163	rpl3001	rpl30,rpl30-1	60S ribosomal protein L30 (predicted)
SPBC3B9.03	0.00337909	0.0785027	1.0415	-0.0507847	-1.09325	srp101	NA	signal recognition particle receptor alpha subunit Srp101 (predicted)
SPBC1709.15c	0.00133147	0.0418501	-0.389882	-1.48418	-1.09635	cft2	NA	cleavage factor two Cft2/polyadenylation factor CPSF-73 (predicted)
SPAC27D7.02c	0.00147083	0.0444856	-0.383594	-1.47834	-1.0964	grp1	NA	GRIP domain protein Grp1 (predicted)
SPBC660.06	0.00162782	0.0471577	0.914318	-0.181384	-1.09664	NA	NA	WW domain containing conserved fungal protein
SPAC23C11.04c	0.00124415	0.0412628	-3.14239	-4.23263	-1.09717	pnk1	NA	DNA kinase/phosphatase Pnk1
SPBC12D12.08c	0.00450429	0.0876698	0.248408	-0.848061	-1.10089	ned8	nedd8,SPBC24C6.01c,ubl1	ubiquitin-like protein modifier for cullin Ned8
SPAC3F10.08c	0.00236823	0.0599412	-0.60863	-1.70843	-1.10219	faf1	NA	rRNA processing protein Faf1 (predicted)
SPAC10F6.10	0.00512469	0.0937026	0.592627	-0.510218	-1.10368	rio1	NA	protein kinase, RIO family Rio1 (predicted)
SPAC1142.04	0.00217494	0.0561963	-0.897136	-2.00001	-1.10435	NA	NA	Noc complex subunit Noc2 family (predicted)
SPBC365.04c	0.0016631	0.0472306	-0.225645	-1.34193	-1.11796	NA	NA	RNA-binding protein, involved in ribosome biogenesis (predicted)
SPAC664.05	0.000997893	0.0372005	0.543771	-0.577385	-1.12098	rpl13	NA	60S ribosomal protein L13 (predicted)
SPBC25H2.05	0.00079815	0.0320065	0.821899	-0.299312	-1.1215	egd2	nac1,ucp15	nascent polypeptide-associated complex alpha subunit Egd2
SPBC24C6.02	0.000930345	0.0349534	-0.936173	-2.06445	-1.13017	spb4	NA	ATP-dependent RNA helicase Spb4 (predicted)
SPAC1F7.13c	0.000703159	0.0297558	0.415716	-0.714812	-1.13048	rpl801	rpk5,rpk5a,rpl18,rpl2-1,rpl8-1,SPAC21E11.02c	60S ribosomal protein L8 (predicted)
SPAC1805.13	0.000297947	0.0170575	0.779798	-0.351303	-1.13128	rpl14	NA	60S ribosomal protein L14 (predicted)
SPAC1250.05	0.000768867	0.0316024	0.926415	-0.211049	-1.13745	rpl3002	rpl30,rpl30-2	60S ribosomal protein L30 (predicted)
SPCC61.01c	9.52899e-05	0.00996194	-5.29528	-6.4329	-1.14147	str2	SPCC622.20c,SPNCRNA.106	siderophore-iron transporter Str2
SPBC25B2.05	0.00274396	0.066645	-0.739238	-1.88403	-1.14632	mis3	NA	rRNA processing protein Mis3
SPAC57A7.05	0.00346638	0.079339	-2.23246	-3.38735	-1.16333	NA	NA	conserved protein
SPAC10F6.11c	0.000851472	0.0327578	-2.14139	-3.30167	-1.16547	atg17	NA	autophagy associated protein kinase activator Atg17
SPAC23G3.06	0.00129966	0.0417595	0.162504	-1.00582	-1.16835	nop58	NA	U3 snoRNP protein Nop58 (predicted)
SPAC521.05	0.000168298	0.0132311	0.178274	-0.992359	-1.17057	rps802	rps8-2	40S ribosomal protein S8 (predicted)
SPCC1672.03c	0.000325886	0.0180136	0.499685	-0.67069	-1.17096	gud1	NA	guanine deaminase Gud1 (predicted)
SPBP4H10.13	0.000155126	0.0126441	-0.370999	-1.5451	-1.1747	rps2302	rps23-2	40S ribosomal protein S23 (predicted)
SPBC947.08c	0.0018117	0.0497856	0.0106176	-1.16219	-1.17622	hip4	hpc2	histone promoter control protein Hip4
SPAC3G6.13c	0.00379145	0.0814348	-4.87964	-6.05477	-1.1803	rpl4101	rpl41-1	60S ribosomal protein L41
SPAPB17E12.14c	2.26763e-05	0.00475716	-2.58488	-3.76611	-1.18209	NA	NA	6-phosphofructo-2-kinase/fructose-2,6-bisphosphate 2-phosphatase (predicted)
SPAC4F10.14c	0.00067371	0.0294371	0.0950639	-1.0904	-1.18537	btf3	btt1,egd1,nac2	nascent polypeptide-associated complex beta subunit
SPAC13G7.13c	0.00380999	0.0814348	-0.00416154	-1.18978	-1.18803	msa1	SPAC6C3.01c	RNA-binding protein Msa1
SPAC3G6.06c	0.00013255	0.0120016	0.395812	-0.79078	-1.18905	rad2	fen1	FEN-1 endonuclease Rad2
SPCC330.04c	0.00140301	0.042975	-0.576251	-1.76364	-1.19466	mug135	NA	mug2/mug135/meu2 family, with repeat expansion
SPBC3B9.02c	0.00366066	0.0797444	-0.373103	-1.56967	-1.19934	cwf28	NA	splicing factor Cwf28
SPAC23H4.06	2.19257e-05	0.00475716	2.38624	1.18666	-1.20009	gln1	NA	glutamate-ammonia ligase Gln1
SPCC663.05c	0.00130254	0.0417595	-0.479232	-1.67792	-1.20118	cia1	asf1	histone chaperone Cia1
SPAC637.09	0.000805322	0.0320065	-1.60207	-2.80167	-1.20163	rex1	NA	3'-5'- exoribonuclease Rex1 (predicted)
SPBC1734.09	0.00161207	0.0471577	-1.09253	-2.29315	-1.20496	yea4	NA	NST UDP-N-acetylglucosamine transmembrane transporter (predicted)
SPBC776.11	0.000384994	0.0203455	0.759539	-0.445832	-1.20573	rpl2801	rpl28-1	60S ribosomal protein L27/L28
SPBC4F6.07c	0.000467797	0.0229555	-0.147457	-1.35268	-1.20638	mak5	NA	ATP-dependent RNA helicase Mak5 (predicted)
SPAC29B12.07	0.000311943	0.0176486	0.906229	-0.302239	-1.2088	sec16	NA	multidomain vesicle coat component Sec16 (predicted)
SPAC17H9.20	0.00162451	0.0471577	-0.665121	-1.87539	-1.2126	psc3	SPAC607.01	mitotic cohesin complex, non-SMC subunit Psc3
SPBP8B7.06	0.00021826	0.015149	1.38081	0.16758	-1.21332	rpp201	rpa2,rpp2,rpp2-1	60S acidic ribosomal protein A2
SPBC29A10.03c	0.00109465	0.0392848	-1.19697	-2.40897	-1.2155	pcf1	rlf2,SPBC365.19c	CAF assembly factor (CAF-1) complex large subunit Pcf1
SPAC15E1.02c	0.00207454	0.0542199	-0.843975	-2.0601	-1.22418	NA	NA	DUF1761 family protein
SPAC17A2.08c	0.00356938	0.0797444	-2.1314	-3.36405	-1.23996	ntr2	NA	spliceosome complex disassembly protein Ntr2 (predicted)
SPCC162.08c	0.000582194	0.0271289	-0.197132	-1.43791	-1.24221	nup211	NA	nucleoporin nup211
SPBC776.03	4.58121e-05	0.00647971	0.947778	-0.294834	-1.24311	NA	NA	homoserine dehydrogenase (predicted)
SPBC713.09	0.000682336	0.0294371	0.554817	-0.687987	-1.24358	NA	NA	Schizosaccharomyces specific protein
SPAC5D6.09c	0.00516348	0.0937026	1.61515	0.370825	-1.24641	mug86	NA	acetate transmembrane transporter (predicted)
SPBP8B7.13	0.00528795	0.0946273	-1.43321	-2.6746	-1.2505	vac7	NA	Vac7 ortholog (predicted)
SPAPB17E12.13	0.000267832	0.0161	0.181843	-1.07232	-1.25393	rpl1802	rpl18-2	60S ribosomal protein L18 (predicted)
SPBC29B5.03c	0.000223864	0.015149	-0.549245	-1.80683	-1.25734	rpl26	NA	60S ribosomal protein L26 (predicted)
SPBC25B2.01	0.000637959	0.0289429	0.0601125	-1.19936	-1.26168	hbs1	SPBC2G5.08	Dom34-Hbs1 translation release factor complex subunit Hbs1 (predicted)
SPBC3H7.02	0.000108549	0.0111066	1.0476	-0.21252	-1.26267	NA	NA	sulfate transmembrane transporter (predicted)
SPBC365.13c	0.00123111	0.0412628	-0.330978	-1.5952	-1.26566	hba1	caf1	Ran GTPase binding protein Hba1
SPBC19C2.05	0.000879476	0.0335667	0.264704	-1.00197	-1.26973	pat1	ran1	serine/threonine protein kinase Ran1/Pat1
SPAC9.13c	8.96321e-05	0.00957868	0.22261	-1.04601	-1.27058	cwf16	SPAPJ735.01c	splicing factor Cwf16
SPBC119.02	4.56415e-05	0.00647971	1.58584	0.303238	-1.28284	ubc4	ubcP1	ubiquitin conjugating enzyme E2 Ubc4/UbcP1
SPBC16C6.03c	0.00131733	0.0418237	-0.422503	-1.70685	-1.29114	NA	NA	ribosome assembly protein (predicted)
SPAC23C11.01	2.33249e-05	0.00475716	-3.91844	-5.20758	-1.2919	NA	NA	ER membrane protein, ICE2 family
SPBC1703.14c	0.000823781	0.0324417	-0.993908	-2.29812	-1.30618	top1	NA	DNA topoisomerase I
SPCC74.04	0.00014325	0.0123016	-0.69962	-2.00676	-1.31247	NA	NA	amino acid permease (predicted)
SPBC31E1.05	0.00111566	0.0397424	-1.20882	-2.52809	-1.32256	gle1	NA	RNA export factor, cytoplasmic nucleoporin Gle1
SPAC11E3.03	0.00381011	0.0814348	-0.352759	-1.67361	-1.32688	csm1	pcs1	microtubule-site clamp monopolin complex subunit Csm1/Pcs1
SPBC23G7.07c	0.000836509	0.0324417	-0.923355	-2.24859	-1.32756	cms1	NA	U3-containing 90S preribosome complex subunit Cms1 (predicted)
SPAC12G12.07c	0.000122532	0.0115541	0.68809	-0.644664	-1.33281	NA	NA	conserved fungal protein
SPAC1952.03	0.00136573	0.0426481	-0.954646	-2.2844	-1.33321	otu2	NA	ubiquitin specific cysteine protease, OTU family, Otu2
SPAC13G6.09	0.000221169	0.015149	-0.0065962	-1.34355	-1.33903	NA	NA	SSU-rRNA maturation protein Tsr4 homolog 2 (predicted)
SPAC1D4.01	0.000711565	0.0297558	-1.37429	-2.71274	-1.34444	tls1	SPAC1F3.11	splicing factor Tls1
SPAC29A4.04c	0.000149868	0.0124261	0.184566	-1.16522	-1.35023	cbf5	NA	pseudouridylate synthase Cbf5 (predicted)
SPAC4C5.02c	0.000434065	0.0217439	0.473899	-0.886241	-1.36099	ryh1	hos1,sat7	GTPase Ryh1
SPAC1751.01c	0.00477133	0.0909998	-1.96002	-3.30912	-1.3616	gti1	NA	gluconate transmembrane transporter inducer Gti1
SPAC31G5.21	0.00492262	0.0928348	-1.81305	-3.16934	-1.36578	NA	NA	human FAM32A homolog, implicated in splicing
SPBC800.04c	0.000219779	0.015149	1.05168	-0.319189	-1.37089	rpl4301	rpl37a-1,rpl43,rpl43-1	60S ribosomal protein L37a (predicted)
SPAC4F10.20	0.000396199	0.0206623	1.54402	0.169959	-1.37448	grx1	TTase1	glutaredoxin Grx1
SPBC649.02	0.000347058	0.0189659	1.20543	-0.171501	-1.37673	rps1902	rps19,rps19-2	40S ribosomal protein S19 (predicted)
SPAC1B9.03c	0.000384008	0.0203455	-0.27616	-1.6517	-1.37697	NA	SPAC6B12.01	RNA-binding protein involved in ribosomal large subunit assembly and maintenance (predicted)
SPBC30D10.04	0.00180208	0.0497856	-0.126458	-1.49858	-1.37827	swi3	NA	replication fork protection complex subunit Swi3
SPCC1827.02c	0.00122452	0.0412628	0.570886	-0.814679	-1.38702	pcy1	pct1	cholinephosphate cytidylyltransferase Pcy1 (predicted)
SPAC977.11	1.65458e-05	0.00397844	-0.575644	-1.96185	-1.38918	fex1	NA	fluoride channel Fex1
SPAC1556.05c	0.00216699	0.0561963	-0.873509	-2.26462	-1.39437	cgr1	NA	ribosome biogenesis CGR1 family (predicted)
SPCC576.11	0.000149498	0.0124261	0.811247	-0.586672	-1.39842	rpl15	NA	60S ribosomal protein L15 (predicted)
SPBP26C9.03c	0.000285272	0.0167301	0.704024	-0.698063	-1.40567	fet4	NA	iron/zinc ion transmembrane transporter (predicted)
SPAC4F8.04	0.000673123	0.0294371	-0.18269	-1.58833	-1.40693	NA	NA	Brix domain protein Rpf1 (predicted)
SPAC23A1.08c	7.45366e-05	0.00853444	0.298931	-1.10816	-1.4074	rpl3401	rpl34,rpl34-1	60S ribosomal protein L34
SPCC162.01c	0.000324532	0.0180136	-0.559754	-1.96611	-1.40883	snp27	NA	U4/U6 x U5 tri-snRNP complex subunit (predicted)
SPAC56F8.09	0.000793616	0.0320065	-2.25149	-3.66658	-1.42076	rrp8	NA	rRNA methyltransferase Rrp8 (predicted)
SPBC25H2.06c	0.000117205	0.0115029	-1.23204	-2.65339	-1.423	hrf1	NA	COPII-coated vesicle component Hrf1 (predicted)
SPBC1685.17	0.00343664	0.0790756	-3.54559	-4.95964	-1.42798	NA	NA	Schizosaccharomyces pombe specific protein
SPBC12C2.02c	0.000247874	0.0156378	-1.66828	-3.09619	-1.43203	ste20	ste16	Rictor homolog, Ste20
SPBC646.10c	8.15684e-05	0.00891506	0.300984	-1.13869	-1.43983	nop56	NA	U3 snoRNP protein Nop56 (predicted)
SPBC18H10.15	0.000573903	0.0270578	-0.580999	-2.03205	-1.45443	cdk11	ppk23	serine/threonine protein kinase cdk11
SPBC1347.04	0.000127917	0.0118299	-0.182277	-1.6376	-1.45804	tim54	NA	TIM22 inner membrane protein import complex subunit Tim54 (predicted)
SPBC56F2.05c	0.000119777	0.0115201	0.96309	-0.49596	-1.46227	NA	NA	transcription factor (predicted)
SPAC6B12.02c	0.00164436	0.0472306	-2.57509	-4.03727	-1.47624	mus7	mms22	DNA repair protein Mus7/Mms22
SPAC3G6.04	0.000137261	0.0120016	0.341611	-1.13723	-1.47981	rnp24	NA	RNA-binding protein Rnp24
SPBC1718.03	0.000191087	0.0145863	-1.14166	-2.61997	-1.48019	ker1	NA	DNA-directed RNA polymerase I complex subunit Ker1
SPAC10F6.08c	0.00112485	0.0397749	1.17839	-0.304303	-1.48474	nht1	hap1,nhp10,nht10	Ino80 complex HMG box subunit Nht1
SPBC36.02c	0.000167562	0.0132311	-0.10365	-1.59357	-1.49261	NA	NA	spermidine family transmembrane transporter (predicted)
SPCC1620.10	0.00194893	0.053115	-3.2475	-4.73919	-1.50655	cwf26	NA	complexed with Cdc5 protein Cwf26
SPAC4A8.15c	5.90505e-05	0.00747299	1.80816	0.300237	-1.50863	cdc3	NA	profilin
SPAC167.03c	0.00025689	0.0156378	-0.428565	-1.94095	-1.51489	snu66	NA	U4/U6 x U5 tri-snRNP complex subunit Snu66
SPAC27F1.06c	5.4962e-05	0.00714358	-0.136601	-1.67958	-1.54421	NA	NA	FKBP-type peptidyl-prolyl cis-trans isomerase (predicted)
SPCC61.03	2.58365e-05	0.00477364	-0.802146	-2.35222	-1.55234	NA	NA	NADHX dehydratase (predicted)
SPCC330.03c	0.000195369	0.0146802	2.45872	0.904715	-1.55537	NA	NA	NADPH-hemoprotein reductase (predicted)
SPBC32H8.02c	0.00137507	0.0426628	0.309106	-1.24408	-1.55651	nep2	mug120,pi021,SPACTOKYO_453.14c	NEDD8 protease Nep2
SPBC17D1.06	0.000203049	0.0150225	0.12908	-1.42837	-1.5581	dbp3	SPCC17D1.06	ATP-dependent RNA helicase Dbp3 (predicted)
SPBP35G2.13c	4.47219e-05	0.00647971	-0.970904	-2.52884	-1.56096	swc2	NA	Swr1 complex complex subunit Swc2
SPAC1F7.14c	0.00178882	0.049725	1.41459	-0.150303	-1.5736	tam6	NA	mitochondrial conserved protein
SPAC1142.01	3.40665e-05	0.00585091	-0.406579	-1.98382	-1.57833	rqc1	SPAC17G6.18	ribosome quality control complex (RQC) complex subunit Rqc1 (predicted)
SPBC1D7.02c	7.0111e-06	0.00236743	0.881803	-0.705288	-1.58866	scr1	SPBC1D7.02	transcription factor Scr1
SPCC1322.11	6.3766e-06	0.00236743	1.3572	-0.24493	-1.6018	rpl2302	rpl23-2	60S ribosomal protein L23
SPAC167.02	4.95912e-05	0.00662456	-1.05132	-2.66851	-1.6208	ptb1	NA	geranylgeranyltransferase II beta subunit Ptb1
SPAC3G9.11c	0.00449045	0.0876698	-2.8082	-4.4306	-1.62294	pdc201	NA	pyruvate decarboxylase (predicted)
SPAC1952.02	4.24252e-05	0.00647971	-1.92727	-3.57626	-1.65347	tma23	NA	ribosome biogenesis protein Tma23 (predicted)
SPBC23E6.08	8.09314e-05	0.00891506	-2.38559	-4.04252	-1.66479	sat1	NA	Golgi membrane exchange factor subunit Sat1 (predicted)
SPAC24C9.16c	0.000117122	0.0115029	-1.02644	-2.68685	-1.66559	cox8	NA	cytochrome c oxidase subunit VIII (predicted)
SPBC30B4.01c	1.60059e-05	0.00397844	1.15302	-0.513743	-1.6687	wsc1	SPBC3D6.14c	transmembrane signaling receptor Wsc1 (predicted)
SPBC14C8.09c	0.00324433	0.0764804	-0.438102	-2.09823	-1.68303	dbl3	SPBC14C8.08c	IMPACT domain protein, possible chaperone (predicted)
SPCC576.13	0.00013714	0.0120016	0.064964	-1.62519	-1.69594	swc5	NA	Swr1 complex subunit Swc5
SPCC825.01	2.37413e-05	0.00475716	0.422446	-1.29488	-1.7174	NA	NA	ATPase, involved in cytoplasmic translational initiation (predicted)
SPAC607.02c	0.000170582	0.0132311	-1.31006	-3.02701	-1.72146	NA	NA	conserved fungal protein
SPCC1393.07c	0.00395339	0.0825447	-1.49765	-3.22142	-1.72978	mug4	NA	Schizosaccharomyces specific protein, DNAJ domain
SPAC30C2.04	2.68015e-05	0.00477364	0.293783	-1.44152	-1.73557	asc1	NA	cofactor for cytoplasmic methionyl-and glutamyl-tRNA synthetases Asc1 (predicted)
SPCP1E11.09c	6.7114e-06	0.00236743	0.699773	-1.03747	-1.73758	rpp103	rpp1-3	60S acidic ribosomal protein Rpp1-3
SPBC3E7.13c	6.34986e-05	0.00782986	0.743376	-0.993645	-1.73961	syf2	NA	splicing factor Syf2
SPCC16C4.05	0.000617683	0.0282899	-1.45711	-3.18123	-1.74068	pop23	NA	RNase P and RNase MRP subunit (predicted)
SPBC1604.25	7.38703e-05	0.00853444	-1.17378	-2.9067	-1.74199	pet117	SPNCRNA.430,SPNG1899	cytochrome c oxidase assembly protein Pet117 (predicted)
SPBC29A10.12	1.63287e-05	0.00397844	-0.390824	-2.16917	-1.78022	oxs1	NA	Oxidative stress transcription corepressor Oxs1
SPAC23E2.03c	0.00048679	0.0234097	0.334801	-1.44414	-1.78662	ste7	NA	arrestin family meiotic suppressor protein Ste7
SPBC14C8.03	4.6668e-06	0.00224427	0.41837	-1.36833	-1.78675	fma2	ppp22	methionine aminopeptidase Fma2 (predicted)
SPAC1071.09c	3.2575e-06	0.00174221	-1.95271	-3.76984	-1.81931	NA	NA	DNAJ domain protein, DNAJC9 family (predicted)
SPAC16E8.06c	9.8751e-06	0.00296809	-0.793092	-2.62377	-1.8323	nop12	NA	RNA-binding protein Nop12 (predicted)
SPAC890.05	2.60781e-05	0.00477364	-2.53388	-4.39358	-1.8631	NA	NA	ribosome biogenesis protein, G-patch domain, PINX1 family (predicted)
SPBC947.07	1.37285e-05	0.00388355	-1.21664	-3.10886	-1.8949	rrp1402	rrp14	ribosome biogenesis protein Rrp14 (predicted)
SPAC29E6.10c	3.2605e-06	0.00174221	-1.16884	-3.09024	-1.92256	nst1	SPAC30.14c	conserved fungal protein Nst1
SPAC56F8.03	1.2264e-06	0.000842504	-0.168967	-2.11539	-1.94658	tif52	NA	translation initiation factor eIF5B Tif52 (predicted)
SPAC1071.08	5.453e-07	0.000437091	2.29197	0.270301	-2.0218	rpp203	rla6,rpa2,rpp2-3	60S acidic ribosomal protein A2
SPBC16C6.08c	4.723e-07	0.000437091	0.296856	-1.73443	-2.03127	qcr6	NA	ubiquinol-cytochrome-c reductase complex subunit 8, hinge protein (predicted)
SPAC56F8.15	0.00229355	0.0583581	-2.03896	-4.10003	-2.0801	NA	NA	Schizosaccharomyces pombe specific protein
SPCC777.10c	4.9336e-05	0.00662456	2.0333	-0.0973081	-2.13332	ubc12	NA	NEDD8-conjugating enzyme Ubc12
SPAC144.01	3.90831e-05	0.00626502	-1.91454	-4.19502	-2.2894	NA	NA	Schizosaccharomyces specific protein
SPCC622.13c	0.000234969	0.015479	0.778866	-1.52924	-2.31068	tti1	NA	Tel Two Interacting protein 1
SPAPB24D3.10c	0.00349192	0.079339	-2.97976	-5.30512	-2.35065	agl1	agl	maltose alpha-glucosidase Agl1
SPAC13F5.03c	0.000252998	0.0156378	-1.26011	-3.74942	-2.52649	gld1	NA	mitochondrial glycerol dehydrogenase Gld1
SPMIT.05	0.00146273	0.0444856	1.20279	-1.38585	-2.63579	cob1	cob,cytb	cytochrome b, Cob1 (predicted)
SPAC29A4.11	1.421e-07	0.000170824	2.04358	-1.00796	-3.05386	rga3	NA	RhoGAP, GTPase activating protein Rga3
SPAC13F5.04c	0	3e-10	3.57366	0.45491	-3.1236	vta1	new6,SPAC13F5.08,vts1	Vps20 associated protein Vta1 (predicted)
SPMIT.01	6.2391e-06	0.00236743	-0.254886	-3.90465	-3.6931	cox1	NA	cytochrome c oxidase 1 (predicted)
SPBC1709.04c	0	2.9e-09	0.0869614	-3.80139	-3.89152	cyp3	NA	cyclophilin family peptidyl-prolyl cis- trans isomerase Cyp3
